# Supplementary material for: Acetonitrile­{3-[bis­(2-pyridyl­methyl-κN)amino-κN]propanol-κO}(perchlorato-κO)copper(II) perchlorate
Source: Acta Crystallogr Sect E Struct Rep Online. 2011 Jan 8;67(Pt 2):m143–4. doi: 10.1107/S1600536810053985 (PMC3051508; doi:10.1107/S1600536810053985)
Supplement: Supplementary file 1 [file e-67-0m143-sup1.cif]

##############################################################################
###                                                                        ###
###        Electronic paper (Acta Crystallographica Section E)             ###
###                                                                        ###
##############################################################################
#                                                                            #
# This CIF contains the data in a paper accepted for publication in Acta     #
# Crystallographica Section E. It conforms to the requirements of Notes      #
# for Authors for Section E, and has been peer reviewed under the auspices   #
# of the IUCr Commission on Journals.                                        #
#                                                                            #
# Full details of the Crystallographic Information File format               #
# are given in the paper "The Crystallographic Information File (CIF):       #
# a New Standard Archive File for Crystallography" by S. R. Hall, F. H.      #
# Allen and I. D. Brown [Acta Cryst. (1991), A47, 655-685].                  #
#                                                                            #
# The current version of the core CIF dictionary is obtainable from          #
# ftp://ftp.iucr.org/pub/cif_core.dic. The current version number is 2.4.    #
#                                                                            #
# Software is freely available for graphical display of the structure(s) in  #
# this CIF.  For information consult the CIF home page http://www.iucr.org/  #
# cif/home.html                                                              #
#                                                                            #
# This file may be used for bona fide research purposes within the           #
# scientific community so long as proper attribution is given to the journal # 
# article from which it was obtained.                                        #
#                                                                            #
##############################################################################
                                             
data_global
_audit_creation_method     'from SHELXL97 CIF and IUCr SHELXL97-template'
_journal_date_recd_electronic     2010-12-07
_journal_date_accepted     2010-12-24
_journal_name_full     'Acta Crystallographica, Section E'
_journal_year     2011
_journal_volume     67
_journal_issue      2
_journal_page_first     m143
_journal_page_last     m144
_journal_paper_category     QM
_journal_coeditor_code     ZS2085
_publ_contact_author_name     'Prof. Kil Sik Min'
_publ_contact_author_address
;
Department of Chemistry Education
Kyungpook National University
Daegu 702-701
Republic of Korea
;
_publ_contact_author_email     'minks@knu.ac.kr'
_publ_contact_author_fax     '(+82) 53-950-5899'
_publ_contact_author_phone     '(+82) 53-950-5906'
_publ_section_title
;\
Acetonitrile{3-[bis(2-pyridylmethyl-\k<i>N</i>)amino-\k<i>N</i>]propanol-\
\k<i>O</i>}(perchlorato-\k<i>O</i>)copper(II) perchlorate
;
loop_
    _publ_author_name
    _publ_author_address
    'Jong Won Shin'
;
Department of Chemistry
Kyungpook National University
Daegu 702-701
Republic of Korea
;
    'Sankara Rao Rowthu'
;
Department of Chemistry
Kyungpook National University
Daegu 702-701
Republic of Korea
;
    'Hyun Jung Cho'
;
Department of Chemistry Education
Kyungpook National University
Daegu 702-701
Republic of Korea
;
    'Kil Sik Min'
;
Department of Chemistry Education
Kyungpook National University
Daegu 702-701
Republic of Korea
;
data_I
_chemical_name_systematic
;
Acetonitrile{3-[bis(2-pyridylmethyl-\k<i>N</i>)amino-\k<i>N</i>]propanol-
\k<i>O</i>}(perchlorato-\k<i>O</i>)copper(II) perchlorate
;
_chemical_name_common     ?
_chemical_formula_moiety     'C17 H22 Cl Cu N4 O5 +, Cl O4 -'
_chemical_formula_sum     'C17 H22 Cl2 Cu N4 O9'
_chemical_formula_iupac     '[Cu (Cl O4) (C2 H3 N) (C15 H19 N3 O)] Cl O4'
_chemical_formula_weight     560.83
_chemical_melting_point     ?
_symmetry_cell_setting     monoclinic
_symmetry_space_group_name_H-M     'C 2/c'
_symmetry_space_group_name_Hall     '-C 2yc'
loop_
    _symmetry_equiv_pos_as_xyz
    'x, y, z'
    '-x, y, -z+1/2'
    'x+1/2, y+1/2, z'
    '-x+1/2, y+1/2, -z+1/2'
    '-x, -y, -z'
    'x, -y, z-1/2'
    '-x+1/2, -y+1/2, -z'
    'x+1/2, -y+1/2, z-1/2'
_cell_length_a     18.8394(16)
_cell_length_b     10.6049(9)
_cell_length_c     23.171(2)
_cell_angle_alpha     90.00
_cell_angle_beta     102.998(2)
_cell_angle_gamma     90.00
_cell_volume     4510.7(7)
_cell_formula_units_Z     8
_cell_measurement_reflns_used     3827
_cell_measurement_theta_min     2.22
_cell_measurement_theta_max     27.17
_cell_measurement_temperature     200(2)
_exptl_crystal_description     block
_exptl_crystal_colour     blue
_exptl_crystal_size_max     0.20
_exptl_crystal_size_mid     0.17
_exptl_crystal_size_min     0.08
_exptl_crystal_density_diffrn     1.652
_exptl_crystal_density_meas     ?
_exptl_crystal_density_method     'not measured'
_exptl_crystal_F_000     2296
_exptl_absorpt_coefficient_mu     1.262
_exptl_absorpt_correction_type     multi-scan
_exptl_absorpt_process_details     '(SADABS; Sheldrick, 1996)'
_exptl_absorpt_correction_T_min     0.777
_exptl_absorpt_correction_T_max     0.904
_exptl_special_details
;
;
_diffrn_ambient_temperature     200(2)
_diffrn_radiation_type     MoK\a
_diffrn_radiation_wavelength     0.71073
_diffrn_radiation_source     'fine-focus sealed tube'
_diffrn_radiation_monochromator     graphite
_diffrn_measurement_device_type     'Siemens SMART CCD'
_diffrn_measurement_method     '\f and \w scans'
_diffrn_detector_area_resol_mean     ?
_diffrn_reflns_number     16472
_diffrn_reflns_av_R_equivalents     0.0655
_diffrn_reflns_av_sigmaI/netI     0.0851
_diffrn_reflns_theta_min     1.80
_diffrn_reflns_theta_max     28.32
_diffrn_reflns_theta_full     28.32
_diffrn_measured_fraction_theta_max     0.998
_diffrn_measured_fraction_theta_full     0.998
_diffrn_reflns_limit_h_min     -25
_diffrn_reflns_limit_h_max     25
_diffrn_reflns_limit_k_min     -14
_diffrn_reflns_limit_k_max     14
_diffrn_reflns_limit_l_min     -26
_diffrn_reflns_limit_l_max     30
_diffrn_standards_number     0
_diffrn_standards_interval_count     .
_diffrn_standards_interval_time     .
_diffrn_standards_decay_%     ?
_refine_special_details
;
Refinement of <i>F</i>^2^ against ALL reflections. The weighted <i>R</i>-factor
<i>wR</i> and goodness of fit <i>S</i> are based on <i>F</i>^2^, conventional
<i>R</i>-factors <i>R</i> are based on <i>F</i>, with <i>F</i> set to zero for
negative <i>F</i>^2^. The threshold expression of <i>F</i>^2^ >
\s(<i>F</i>^2^) is used only for calculating <i>R</i>-factors(gt) <i>etc</i>.
and is not relevant to the choice of reflections for refinement.
<i>R</i>-factors based on <i>F</i>^2^ are statistically about twice as large
as those based on <i>F</i>, and <i>R</i>- factors based on ALL data will be
even larger.
;
_reflns_number_total     5616
_reflns_number_gt     3249
_reflns_threshold_expression     'I>2\s(I)'
_refine_ls_structure_factor_coef     Fsqd
_refine_ls_matrix_type     full
_refine_ls_R_factor_all     0.1220
_refine_ls_R_factor_gt     0.0607
_refine_ls_wR_factor_gt     0.1303
_refine_ls_wR_factor_ref     0.1875
_refine_ls_goodness_of_fit_ref     1.113
_refine_ls_restrained_S_all     1.113
_refine_ls_number_reflns     5616
_refine_ls_number_parameters     303
_refine_ls_number_restraints     0
_refine_ls_hydrogen_treatment     mixed
_refine_ls_weighting_scheme     calc
_refine_ls_weighting_details
        'calc w=1/[\s^2^(Fo^2^)+(0.0574P)^2^+23.5520P] where P=(Fo^2^+2Fc^2^)/3'
_atom_sites_solution_hydrogens     geom
_atom_sites_solution_primary     direct
_atom_sites_solution_secondary     difmap
_refine_ls_shift/su_max     0.004
_refine_ls_shift/su_mean     0.000
_refine_diff_density_max     1.66
_refine_diff_density_min     -1.161
_refine_ls_extinction_method     none
_refine_ls_extinction_coef     ?
loop_
    _atom_type_symbol
    _atom_type_description
    _atom_type_scat_dispersion_real
    _atom_type_scat_dispersion_imag
    _atom_type_scat_source
    'C' 'C' 0.0033 0.0016
                         'International Tables Vol C Tables 4.2.6.8 and 6.1.1.4'
    'H' 'H' 0.0000 0.0000
                         'International Tables Vol C Tables 4.2.6.8 and 6.1.1.4'
    'N' 'N' 0.0061 0.0033
                         'International Tables Vol C Tables 4.2.6.8 and 6.1.1.4'
    'O' 'O' 0.0106 0.0060
                         'International Tables Vol C Tables 4.2.6.8 and 6.1.1.4'
    'Cl' 'Cl' 0.1484 0.1585
                         'International Tables Vol C Tables 4.2.6.8 and 6.1.1.4'
    'Cu' 'Cu' 0.3201 1.2651
                         'International Tables Vol C Tables 4.2.6.8 and 6.1.1.4'
_computing_data_collection     'SMART (Siemens, 1996)'
_computing_cell_refinement     'SAINT (Siemens, 1996)'
_computing_data_reduction     'SAINT (Siemens, 1996)'
_computing_structure_solution     'SHELXS97 (Sheldrick, 2008)'
_computing_structure_refinement     'SHELXL97 (Sheldrick, 2008)'
_computing_molecular_graphics     'Ortep-3 (Farrugia, 1997)'
_computing_publication_material     'SHELXL97 (Sheldrick, 2008)'
loop_
    _atom_site_type_symbol
    _atom_site_label
    _atom_site_fract_x
    _atom_site_fract_y
    _atom_site_fract_z
    _atom_site_U_iso_or_equiv
    _atom_site_adp_type
    _atom_site_calc_flag
    _atom_site_refinement_flags
    _atom_site_occupancy
    _atom_site_disorder_assembly
    _atom_site_disorder_group
    Cu Cu1 0.13311(3) 0.19042(6) 0.63867(3) 0.0267(2) Uani d . 1 . .
    Cl Cl1 0.35845(8) 0.20097(13) 0.70690(6) 0.0348(3) Uani d . 1 . .
    Cl Cl2 -0.11763(8) 0.33890(14) 0.50981(7) 0.0397(4) Uani d . 1 . .
    N N1 0.1499(2) 0.1811(4) 0.55716(19) 0.0263(9) Uani d . 1 . .
    N N2 0.1661(2) 0.0086(4) 0.6439(2) 0.0279(10) Uani d . 1 . .
    N N3 0.1492(2) 0.1799(4) 0.72643(18) 0.0266(9) Uani d . 1 . .
    N N4 0.1036(3) 0.3717(4) 0.6338(2) 0.0352(11) Uani d . 1 . .
    O O1 0.0140(2) 0.1484(4) 0.6184(2) 0.0464(12) Uani d . 1 . .
    H H1A -0.016(3) 0.176(5) 0.596(2) 0.056(16) Uiso d . 1 . .
    O O2 0.4077(3) 0.2983(5) 0.7002(3) 0.0691(15) Uani d . 1 . .
    O O3 0.2870(2) 0.2349(4) 0.67406(19) 0.0432(11) Uani d . 1 . .
    O O4 0.3794(2) 0.0851(4) 0.6847(2) 0.0569(13) Uani d . 1 . .
    O O5 0.3560(3) 0.1857(5) 0.76703(18) 0.0567(13) Uani d . 1 . .
    O O6 -0.1520(3) 0.3725(7) 0.4524(2) 0.085(2) Uani d . 1 . .
    O O7 -0.1319(4) 0.4221(6) 0.5530(3) 0.092(2) Uani d . 1 . .
    O O8 -0.1411(9) 0.2274(8) 0.5240(4) 0.247(8) Uani d . 1 . .
    O O9 -0.0464(4) 0.3278(15) 0.5138(3) 0.230(7) Uani d . 1 . .
    C C1 0.1296(3) 0.2643(5) 0.5134(2) 0.0325(12) Uani d . 1 . .
    H H1 0.1038 0.3377 0.5203 0.039 Uiso calc R 1 . .
    C C2 0.1449(3) 0.2472(6) 0.4586(3) 0.0367(13) Uani d . 1 . .
    H H2 0.1300 0.3076 0.4280 0.044 Uiso calc R 1 . .
    C C3 0.1825(3) 0.1403(5) 0.4491(3) 0.0362(13) Uani d . 1 . .
    H H3 0.1942 0.1269 0.4117 0.043 Uiso calc R 1 . .
    C C4 0.2031(3) 0.0532(5) 0.4936(2) 0.0339(13) Uani d . 1 . .
    H H4 0.2278 -0.0218 0.4872 0.041 Uiso calc R 1 . .
    C C5 0.1870(3) 0.0769(5) 0.5481(2) 0.0254(11) Uani d . 1 . .
    C C6 0.2135(3) -0.0071(5) 0.6006(2) 0.0314(12) Uani d . 1 . .
    H H6A 0.2124 -0.0961 0.5876 0.038 Uiso calc R 1 . .
    H H6B 0.2644 0.0147 0.6198 0.038 Uiso calc R 1 . .
    C C7 0.2068(3) -0.0160(5) 0.7060(2) 0.0296(12) Uani d . 1 . .
    H H7A 0.2598 -0.0110 0.7080 0.035 Uiso calc R 1 . .
    H H7B 0.1958 -0.1024 0.7176 0.035 Uiso calc R 1 . .
    C C8 0.1873(3) 0.0770(5) 0.7490(2) 0.0288(12) Uani d . 1 . .
    C C9 0.2105(3) 0.0616(6) 0.8098(3) 0.0370(13) Uani d . 1 . .
    H H9 0.2383 -0.0101 0.8257 0.044 Uiso calc R 1 . .
    C C10 0.1923(3) 0.1526(6) 0.8468(3) 0.0402(15) Uani d . 1 . .
    H H10 0.2082 0.1449 0.8886 0.048 Uiso calc R 1 . .
    C C11 0.1511(3) 0.2539(6) 0.8227(3) 0.0379(14) Uani d . 1 . .
    H H11 0.1364 0.3153 0.8475 0.045 Uiso calc R 1 . .
    C C12 0.1315(3) 0.2653(5) 0.7627(3) 0.0334(13) Uani d . 1 . .
    H H12 0.1041 0.3370 0.7461 0.040 Uiso calc R 1 . .
    C C13 0.1030(3) -0.0805(5) 0.6262(3) 0.0394(14) Uani d . 1 . .
    H H13A 0.0839 -0.0730 0.5829 0.047 Uiso calc R 1 . .
    H H13B 0.1215 -0.1676 0.6343 0.047 Uiso calc R 1 . .
    C C14 0.0411(4) -0.0619(6) 0.6559(3) 0.0504(18) Uani d . 1 . .
    H H14A 0.0601 -0.0263 0.6959 0.061 Uiso calc R 1 . .
    H H14B 0.0189 -0.1448 0.6607 0.061 Uiso calc R 1 . .
    C C15 -0.0177(4) 0.0262(6) 0.6211(4) 0.058(2) Uani d . 1 . .
    H H15A -0.0363 -0.0070 0.5806 0.070 Uiso calc R 1 . .
    H H15B -0.0589 0.0319 0.6410 0.070 Uiso calc R 1 . .
    C C16 0.0700(3) 0.4605(5) 0.6291(2) 0.0291(12) Uani d . 1 . .
    C C17 0.0256(3) 0.5744(5) 0.6235(3) 0.0404(14) Uani d . 1 . .
    H H17A 0.0255 0.6155 0.5856 0.061 Uiso calc R 1 . .
    H H17B 0.0459 0.6322 0.6561 0.061 Uiso calc R 1 . .
    H H17C -0.0244 0.5521 0.6252 0.061 Uiso calc R 1 . .
loop_
    _atom_site_aniso_label
    _atom_site_aniso_U_11
    _atom_site_aniso_U_22
    _atom_site_aniso_U_33
    _atom_site_aniso_U_12
    _atom_site_aniso_U_13
    _atom_site_aniso_U_23
    Cu1 0.0314(4) 0.0225(3) 0.0273(4) 0.0038(3) 0.0086(3) 0.0016(3)
    Cl1 0.0357(8) 0.0375(7) 0.0332(7) -0.0068(6) 0.0120(6) -0.0047(6)
    Cl2 0.0440(9) 0.0379(8) 0.0365(8) 0.0053(6) 0.0074(7) 0.0025(6)
    N1 0.030(2) 0.020(2) 0.030(2) 0.0003(18) 0.0085(19) -0.0011(18)
    N2 0.022(2) 0.032(2) 0.030(2) -0.0014(19) 0.0068(19) -0.002(2)
    N3 0.036(2) 0.027(2) 0.017(2) 0.0041(19) 0.0062(18) 0.0031(18)
    N4 0.041(3) 0.032(3) 0.033(3) 0.008(2) 0.009(2) -0.001(2)
    O1 0.021(2) 0.044(3) 0.068(3) 0.004(2) -0.003(2) 0.011(2)
    O2 0.053(3) 0.069(3) 0.082(4) -0.030(3) 0.007(3) 0.012(3)
    O3 0.031(2) 0.045(2) 0.051(3) -0.0031(19) 0.0049(19) 0.009(2)
    O4 0.044(3) 0.055(3) 0.074(3) 0.006(2) 0.018(2) -0.026(3)
    O5 0.072(3) 0.077(3) 0.021(2) 0.001(3) 0.010(2) 0.000(2)
    O6 0.072(4) 0.147(6) 0.034(3) 0.040(4) 0.005(3) 0.016(3)
    O7 0.128(6) 0.089(4) 0.060(4) 0.026(4) 0.025(4) -0.015(3)
    O8 0.53(2) 0.092(6) 0.131(9) -0.135(10) 0.107(12) -0.010(6)
    O9 0.078(5) 0.55(2) 0.059(5) 0.122(9) 0.014(4) 0.020(8)
    C1 0.038(3) 0.031(3) 0.029(3) 0.003(2) 0.007(2) 0.005(2)
    C2 0.041(3) 0.042(3) 0.027(3) -0.002(3) 0.006(3) 0.003(3)
    C3 0.041(3) 0.039(3) 0.029(3) 0.000(3) 0.011(3) 0.000(3)
    C4 0.033(3) 0.036(3) 0.033(3) 0.004(2) 0.007(2) -0.003(3)
    C5 0.022(3) 0.024(2) 0.027(3) -0.006(2) 0.000(2) 0.001(2)
    C6 0.031(3) 0.030(3) 0.033(3) 0.007(2) 0.007(2) 0.001(2)
    C7 0.029(3) 0.029(3) 0.032(3) 0.005(2) 0.007(2) 0.004(2)
    C8 0.024(3) 0.033(3) 0.029(3) -0.006(2) 0.008(2) 0.002(2)
    C9 0.039(3) 0.038(3) 0.035(3) 0.001(3) 0.009(3) 0.005(3)
    C10 0.053(4) 0.044(3) 0.024(3) -0.011(3) 0.009(3) 0.003(3)
    C11 0.044(4) 0.036(3) 0.036(3) -0.008(3) 0.013(3) 0.000(3)
    C12 0.042(3) 0.031(3) 0.031(3) 0.002(3) 0.016(3) 0.002(2)
    C13 0.034(3) 0.028(3) 0.055(4) -0.002(2) 0.006(3) 0.007(3)
    C14 0.044(4) 0.034(3) 0.077(5) -0.007(3) 0.023(4) 0.010(3)
    C15 0.032(4) 0.043(4) 0.099(6) -0.002(3) 0.013(4) 0.004(4)
    C16 0.034(3) 0.030(3) 0.023(3) 0.002(2) 0.007(2) 0.001(2)
    C17 0.036(3) 0.032(3) 0.052(4) 0.010(3) 0.010(3) -0.001(3)
_geom_special_details
;
All e.s.d.'s (except the e.s.d. in the dihedral angle between two l.s. planes)
are estimated using the full covariance matrix. The cell e.s.d.'s are taken
into account individually in the estimation of e.s.d.'s in distances, angles
and torsion angles; correlations between e.s.d.'s in cell parameters are only
used when they are defined by crystal symmetry. An approximate (isotropic)
treatment of cell e.s.d.'s is used for estimating e.s.d.'s involving l.s.
planes.
;
loop_
    _geom_bond_atom_site_label_1
    _geom_bond_atom_site_label_2
    _geom_bond_site_symmetry_2
    _geom_bond_distance
    _geom_bond_publ_flag
    Cu1 N1 . 1.986(4) ?
    Cu1 N3 . 1.991(4) ?
    Cu1 N4 . 1.997(5) ?
    Cu1 N2 . 2.021(4) ?
    Cu1 O1 . 2.232(4) ?
    Cu1 O3 . 2.868(4) ?
    Cl1 O5 . 1.413(4) ?
    Cl1 O2 . 1.420(5) ?
    Cl1 O4 . 1.421(4) ?
    Cl1 O3 . 1.436(4) ?
    Cl2 O8 . 1.330(8) ?
    Cl2 O9 . 1.330(7) ?
    Cl2 O6 . 1.389(5) ?
    Cl2 O7 . 1.405(5) ?
    N1 C1 . 1.333(7) ?
    N1 C5 . 1.349(6) ?
    N2 C7 . 1.493(7) ?
    N2 C6 . 1.495(7) ?
    N2 C13 . 1.501(7) ?
    N3 C12 . 1.328(7) ?
    N3 C8 . 1.346(7) ?
    N4 C16 . 1.126(7) ?
    O1 C15 . 1.434(8) ?
    O1 H1A . 0.73(6) ?
    C1 C2 . 1.377(8) ?
    C1 H1 . 0.9500 ?
    C2 C3 . 1.381(8) ?
    C2 H2 . 0.9500 ?
    C3 C4 . 1.374(8) ?
    C3 H3 . 0.9500 ?
    C4 C5 . 1.386(7) ?
    C4 H4 . 0.9500 ?
    C5 C6 . 1.500(7) ?
    C6 H6A . 0.9900 ?
    C6 H6B . 0.9900 ?
    C7 C8 . 1.505(7) ?
    C7 H7A . 0.9900 ?
    C7 H7B . 0.9900 ?
    C8 C9 . 1.387(8) ?
    C9 C10 . 1.385(8) ?
    C9 H9 . 0.9500 ?
    C10 C11 . 1.368(8) ?
    C10 H10 . 0.9500 ?
    C11 C12 . 1.363(8) ?
    C11 H11 . 0.9500 ?
    C12 H12 . 0.9500 ?
    C13 C14 . 1.496(8) ?
    C13 H13A . 0.9900 ?
    C13 H13B . 0.9900 ?
    C14 C15 . 1.532(9) ?
    C14 H14A . 0.9900 ?
    C14 H14B . 0.9900 ?
    C15 H15A . 0.9900 ?
    C15 H15B . 0.9900 ?
    C16 C17 . 1.459(7) ?
    C17 H17A . 0.9800 ?
    C17 H17B . 0.9800 ?
    C17 H17C . 0.9800 ?
loop_
    _geom_angle_atom_site_label_1
    _geom_angle_atom_site_label_2
    _geom_angle_atom_site_label_3
    _geom_angle_site_symmetry_1
    _geom_angle_site_symmetry_3
    _geom_angle
    _geom_angle_publ_flag
    N1 Cu1 N3 . . 161.51(18) ?
    N1 Cu1 N4 . . 95.48(18) ?
    N3 Cu1 N4 . . 95.08(18) ?
    N1 Cu1 N2 . . 84.12(17) ?
    N3 Cu1 N2 . . 84.88(17) ?
    N4 Cu1 N2 . . 178.30(19) ?
    N1 Cu1 O1 . . 99.08(19) ?
    N3 Cu1 O1 . . 96.80(19) ?
    N4 Cu1 O1 . . 85.79(19) ?
    N2 Cu1 O1 . . 95.91(17) ?
    O5 Cl1 O2 . . 111.0(3) ?
    O5 Cl1 O4 . . 109.3(3) ?
    O2 Cl1 O4 . . 110.3(3) ?
    O5 Cl1 O3 . . 108.4(3) ?
    O2 Cl1 O3 . . 108.6(3) ?
    O4 Cl1 O3 . . 109.2(3) ?
    O8 Cl2 O9 . . 106.9(9) ?
    O8 Cl2 O6 . . 110.8(6) ?
    O9 Cl2 O6 . . 109.5(4) ?
    O8 Cl2 O7 . . 104.8(6) ?
    O9 Cl2 O7 . . 111.0(6) ?
    O6 Cl2 O7 . . 113.5(4) ?
    C1 N1 C5 . . 119.6(5) ?
    C1 N1 Cu1 . . 127.6(4) ?
    C5 N1 Cu1 . . 112.8(3) ?
    C7 N2 C6 . . 111.8(4) ?
    C7 N2 C13 . . 111.0(4) ?
    C6 N2 C13 . . 107.5(4) ?
    C7 N2 Cu1 . . 108.0(3) ?
    C6 N2 Cu1 . . 106.7(3) ?
    C13 N2 Cu1 . . 111.8(3) ?
    C12 N3 C8 . . 119.7(5) ?
    C12 N3 Cu1 . . 127.3(4) ?
    C8 N3 Cu1 . . 112.9(3) ?
    C16 N4 Cu1 . . 162.4(5) ?
    C15 O1 Cu1 . . 125.4(4) ?
    C15 O1 H1A . . 98(4) ?
    Cu1 O1 H1A . . 130(5) ?
    N1 C1 C2 . . 122.0(5) ?
    N1 C1 H1 . . 119.0 ?
    C2 C1 H1 . . 119.0 ?
    C1 C2 C3 . . 118.5(5) ?
    C1 C2 H2 . . 120.8 ?
    C3 C2 H2 . . 120.8 ?
    C4 C3 C2 . . 120.0(5) ?
    C4 C3 H3 . . 120.0 ?
    C2 C3 H3 . . 120.0 ?
    C3 C4 C5 . . 118.7(5) ?
    C3 C4 H4 . . 120.7 ?
    C5 C4 H4 . . 120.7 ?
    N1 C5 C4 . . 121.1(5) ?
    N1 C5 C6 . . 116.8(5) ?
    C4 C5 C6 . . 122.0(5) ?
    N2 C6 C5 . . 109.8(4) ?
    N2 C6 H6A . . 109.7 ?
    C5 C6 H6A . . 109.7 ?
    N2 C6 H6B . . 109.7 ?
    C5 C6 H6B . . 109.7 ?
    H6A C6 H6B . . 108.2 ?
    N2 C7 C8 . . 112.0(4) ?
    N2 C7 H7A . . 109.2 ?
    C8 C7 H7A . . 109.2 ?
    N2 C7 H7B . . 109.2 ?
    C8 C7 H7B . . 109.2 ?
    H7A C7 H7B . . 107.9 ?
    N3 C8 C9 . . 120.6(5) ?
    N3 C8 C7 . . 117.5(5) ?
    C9 C8 C7 . . 121.8(5) ?
    C10 C9 C8 . . 118.8(6) ?
    C10 C9 H9 . . 120.6 ?
    C8 C9 H9 . . 120.6 ?
    C11 C10 C9 . . 119.4(6) ?
    C11 C10 H10 . . 120.3 ?
    C9 C10 H10 . . 120.3 ?
    C12 C11 C10 . . 119.1(6) ?
    C12 C11 H11 . . 120.5 ?
    C10 C11 H11 . . 120.5 ?
    N3 C12 C11 . . 122.4(5) ?
    N3 C12 H12 . . 118.8 ?
    C11 C12 H12 . . 118.8 ?
    C14 C13 N2 . . 116.2(5) ?
    C14 C13 H13A . . 108.2 ?
    N2 C13 H13A . . 108.2 ?
    C14 C13 H13B . . 108.2 ?
    N2 C13 H13B . . 108.2 ?
    H13A C13 H13B . . 107.4 ?
    C13 C14 C15 . . 112.6(6) ?
    C13 C14 H14A . . 109.1 ?
    C15 C14 H14A . . 109.1 ?
    C13 C14 H14B . . 109.1 ?
    C15 C14 H14B . . 109.1 ?
    H14A C14 H14B . . 107.8 ?
    O1 C15 C14 . . 108.4(5) ?
    O1 C15 H15A . . 110.0 ?
    C14 C15 H15A . . 110.0 ?
    O1 C15 H15B . . 110.0 ?
    C14 C15 H15B . . 110.0 ?
    H15A C15 H15B . . 108.4 ?
    N4 C16 C17 . . 179.1(6) ?
    C16 C17 H17A . . 109.5 ?
    C16 C17 H17B . . 109.5 ?
    H17A C17 H17B . . 109.5 ?
    C16 C17 H17C . . 109.5 ?
    H17A C17 H17C . . 109.5 ?
    H17B C17 H17C . . 109.5 ?
loop_
    _geom_torsion_atom_site_label_1
    _geom_torsion_atom_site_label_2
    _geom_torsion_atom_site_label_3
    _geom_torsion_atom_site_label_4
    _geom_torsion_site_symmetry_1
    _geom_torsion_site_symmetry_2
    _geom_torsion_site_symmetry_3
    _geom_torsion_site_symmetry_4
    _geom_torsion
    _geom_torsion_publ_flag
    N3 Cu1 N1 C1 . . . . -137.9(6) ?
    N4 Cu1 N1 C1 . . . . -13.4(5) ?
    N2 Cu1 N1 C1 . . . . 168.3(5) ?
    O1 Cu1 N1 C1 . . . . 73.2(5) ?
    N3 Cu1 N1 C5 . . . . 41.3(7) ?
    N4 Cu1 N1 C5 . . . . 165.9(4) ?
    N2 Cu1 N1 C5 . . . . -12.5(3) ?
    O1 Cu1 N1 C5 . . . . -107.5(3) ?
    N1 Cu1 N2 C7 . . . . 145.7(3) ?
    N3 Cu1 N2 C7 . . . . -19.4(3) ?
    O1 Cu1 N2 C7 . . . . -115.7(3) ?
    N1 Cu1 N2 C6 . . . . 25.3(3) ?
    N3 Cu1 N2 C6 . . . . -139.8(3) ?
    O1 Cu1 N2 C6 . . . . 123.9(3) ?
    N1 Cu1 N2 C13 . . . . -91.9(4) ?
    N3 Cu1 N2 C13 . . . . 103.0(4) ?
    O1 Cu1 N2 C13 . . . . 6.6(4) ?
    N1 Cu1 N3 C12 . . . . 134.6(6) ?
    N4 Cu1 N3 C12 . . . . 10.0(5) ?
    N2 Cu1 N3 C12 . . . . -171.7(5) ?
    O1 Cu1 N3 C12 . . . . -76.3(5) ?
    N1 Cu1 N3 C8 . . . . -40.2(7) ?
    N4 Cu1 N3 C8 . . . . -164.8(4) ?
    N2 Cu1 N3 C8 . . . . 13.5(4) ?
    O1 Cu1 N3 C8 . . . . 108.9(4) ?
    N1 Cu1 N4 C16 . . . . 102.7(16) ?
    N3 Cu1 N4 C16 . . . . -92.5(16) ?
    N1 Cu1 O1 C15 . . . . 94.4(6) ?
    N3 Cu1 O1 C15 . . . . -76.1(6) ?
    N4 Cu1 O1 C15 . . . . -170.7(6) ?
    N2 Cu1 O1 C15 . . . . 9.4(6) ?
    Cu1 N1 C1 C2 . . . . 179.7(4) ?
    Cu1 N1 C5 C4 . . . . 179.2(4) ?
    C1 N1 C5 C6 . . . . 175.0(5) ?
    Cu1 N1 C5 C6 . . . . -4.3(6) ?
    C3 C4 C5 C6 . . . . -174.2(5) ?
    C7 N2 C6 C5 . . . . -151.1(4) ?
    C13 N2 C6 C5 . . . . 86.9(5) ?
    Cu1 N2 C6 C5 . . . . -33.2(5) ?
    N1 C5 C6 N2 . . . . 25.8(6) ?
    C4 C5 C6 N2 . . . . -157.7(5) ?
    C6 N2 C7 C8 . . . . 139.1(4) ?
    C13 N2 C7 C8 . . . . -100.9(5) ?
    Cu1 N2 C7 C8 . . . . 21.9(5) ?
    C12 N3 C8 C9 . . . . -2.4(8) ?
    Cu1 N3 C8 C9 . . . . 172.8(4) ?
    C12 N3 C8 C7 . . . . -179.2(5) ?
    N2 C7 C8 N3 . . . . -12.6(7) ?
    N2 C7 C8 C9 . . . . 170.7(5) ?
    C7 C8 C9 C10 . . . . 178.1(5) ?
    C9 C10 C11 C12 . . . . -2.7(9) ?
    Cu1 N3 C12 C11 . . . . -173.7(4) ?
    C7 N2 C13 C14 . . . . 69.5(6) ?
    C6 N2 C13 C14 . . . . -168.0(5) ?
    Cu1 N2 C13 C14 . . . . -51.2(6) ?
    N2 C13 C14 C15 . . . . 91.7(7) ?
    Cu1 O1 C15 C14 . . . . 15.4(9) ?
    C13 C14 C15 O1 . . . . -63.0(8) ?
loop_
    _geom_hbond_atom_site_label_D
    _geom_hbond_atom_site_label_H
    _geom_hbond_atom_site_label_A
    _geom_hbond_site_symmetry_A
    _geom_hbond_distance_DH
    _geom_hbond_distance_HA
    _geom_hbond_distance_DA
    _geom_hbond_angle_DHA
    _geom_hbond_publ_flag
    O1 H1A O9 1_555 0.74(5) 2.46(5) 3.090(12) 145(5) y
