# Supplementary material for: Acetonitrile­{3-[bis­(2-pyridyl­methyl-κN)amino-κN]propanol-κO}(perchlorato-κO)copper(II) perchlorate
Source: Acta Crystallogr Sect E Struct Rep Online. 2011 Jan 8;67(Pt 2):m143–4. doi: 10.1107/S1600536810053985 (PMC3051508; doi:10.1107/S1600536810053985)
Supplement: Supplementary file 2 [file e-67-0m143-Isup2.hkl]

#
# h,k,l, Fc-squared, Fo-squared, sigma(Fo-squared) and status flag
#
data_I
_shelx_title ' [Cu(bpapOH)(CH3CN)](ClO4)2 - C2/c'
_shelx_refln_list_code          4
_shelx_F_calc_maximum      712.89
_exptl_crystal_F_000      2296.00
_reflns_d_resolution_high  0.7491
 
loop_
 _symmetry_equiv_pos_as_xyz
 'x, y, z'
 '-x, y, -z+1/2'
 'x+1/2, y+1/2, z'
 '-x+1/2, y+1/2, -z+1/2'
 '-x, -y, -z'
 'x, -y, z-1/2'
 '-x+1/2, -y+1/2, -z'
 'x+1/2, -y+1/2, z-1/2'
 
_cell_length_a    18.8394
_cell_length_b    10.6049
_cell_length_c    23.1710
_cell_angle_alpha  90.000
_cell_angle_beta  102.998
_cell_angle_gamma  90.000
 
_shelx_F_squared_multiplier     1.000
 
loop_
 _refln_index_h
 _refln_index_k
 _refln_index_l
 _refln_F_squared_calc
 _refln_F_squared_meas
 _refln_F_squared_sigma
 _refln_observed_status
   2   0   0    37386.91    35323.26    471.78 o
   4   0   0   508218.88   494749.59   5955.61 o
   6   0   0   118111.80   120698.30   1999.30 o
   8   0   0   100618.84    90949.63   1436.16 o
  10   0   0     4869.16     4299.40    747.26 o
  12   0   0    60114.51    57698.09   1628.83 o
  14   0   0    18360.44    17228.85    640.66 o
  16   0   0     1529.43     1316.35    442.45 o
  18   0   0     7662.80     8430.13    901.42 o
  20   0   0       41.31     -222.73    222.73 o
  22   0   0      435.70     1199.73    520.53 o
  24   0   0      104.88     -195.20    279.79 o
   1   1   0     4302.94     3316.27     64.36 o
   3   1   0    21128.04    22028.99    228.25 o
   5   1   0   130765.45   137578.56   1036.43 o
   7   1   0    15596.85    13893.58    276.41 o
   9   1   0       34.50      -15.37     64.28 o
  11   1   0     3974.62     4399.63    211.04 o
  13   1   0       71.47      205.04    123.07 o
  15   1   0      724.71      501.03    213.22 o
  17   1   0     1027.45     1184.05    313.45 o
  19   1   0       14.15       35.52    172.01 o
  21   1   0      183.90      124.86    350.36 o
  23   1   0      203.39      147.81    259.14 o
   0   2   0   100377.28   102543.02    857.33 o
   2   2   0     1315.71     1318.52     78.03 o
   4   2   0   278213.91   281631.38   1738.68 o
   6   2   0    15822.09    14811.14    273.33 o
   8   2   0    78553.15    80864.12   1383.95 o
  10   2   0    31071.03    29893.97    537.52 o
  12   2   0     6478.37     5591.83    253.01 o
  14   2   0    15127.77    14378.07    738.42 o
  16   2   0     1090.86     1206.52    307.68 o
  18   2   0     4391.10     4584.80    496.20 o
  20   2   0       23.17      220.63    202.47 o
  22   2   0     3188.25     2825.39    745.76 o
  24   2   0      106.50      293.86    649.92 o
   1   3   0      943.04      900.20     73.14 o
   3   3   0     3356.29     3139.90    125.71 o
   5   3   0      992.41     1581.00    106.45 o
   7   3   0     6997.73     7419.49    231.17 o
   9   3   0      666.77      397.31     98.63 o
  11   3   0      116.64      125.62     79.36 o
  13   3   0     1456.45     1680.02    176.09 o
  15   3   0     3165.72     3637.68    448.78 o
  17   3   0        0.33     -122.81    146.13 o
  19   3   0     4632.39     4541.09    556.82 o
  21   3   0      922.34      290.73    421.93 o
  23   3   0      162.89       33.81    523.04 o
   0   4   0     3289.50     3977.88    139.00 o
   2   4   0    12318.10    11089.26    213.14 o
   4   4   0      573.46      452.97     74.54 o
   6   4   0      149.31       67.94     76.74 o
   8   4   0      599.75      771.16    107.64 o
  10   4   0     6980.81     6313.60    245.81 o
  12   4   0       81.51       45.35     80.88 o
  14   4   0    12044.74    10424.44    543.97 o
  16   4   0     1579.40      874.37    283.23 o
  18   4   0      448.88      607.87    284.04 o
  20   4   0        4.32       17.91    206.43 o
  22   4   0        1.93     -224.63    224.63 o
   1   5   0    17672.81    17260.69    306.71 o
   3   5   0     5673.11     5145.56    200.86 o
   5   5   0     4221.48     5053.92    204.75 o
   7   5   0    10946.76    10698.02    307.81 o
   9   5   0     1767.32     1848.48    160.08 o
  11   5   0     3620.78     3213.32    206.52 o
  13   5   0      139.09      287.50    128.15 o
  15   5   0      221.31      319.41    387.40 o
  17   5   0      316.42      461.93    240.75 o
  19   5   0      190.80      449.32    292.05 o
  21   5   0      500.85       74.31    203.95 o
   0   6   0    15369.82    12849.13    528.39 o
   2   6   0        8.74       13.60     40.87 o
   4   6   0    10076.87     9638.83    283.32 o
   6   6   0     1686.98     2390.63    164.55 o
   8   6   0    11112.76    11781.05    354.58 o
  10   6   0      922.69     1157.48    155.06 o
  12   6   0      490.92      630.30    134.55 o
  14   6   0     1052.34     1092.46    314.10 o
  16   6   0      506.33      502.96    443.95 o
  18   6   0        5.44       26.42    177.40 o
  20   6   0      213.92       10.10    185.75 o
  22   6   0        6.12        7.40    289.03 o
   1   7   0      190.85      198.29     75.82 o
   3   7   0      824.59      747.49     96.86 o
   5   7   0    10750.77    10932.61    385.40 o
   7   7   0      737.08      727.21    123.38 o
   9   7   0      542.31      507.82    121.98 o
  11   7   0      225.94      206.38    104.34 o
  13   7   0     2323.32     2433.53    319.72 o
  15   7   0       69.59       99.52    194.96 o
  17   7   0      406.79      418.53    330.59 o
  19   7   0       25.40     -119.03    189.62 o
  21   7   0      362.75       33.04    269.86 o
   0   8   0    26303.19    25776.23   1188.22 o
   2   8   0      157.70      187.99     86.32 o
   4   8   0    22883.87    23090.04    684.24 o
   6   8   0     1424.26     1483.51    171.52 o
   8   8   0     9208.88     9897.43    366.80 o
  10   8   0     3532.91     3619.67    289.59 o
  12   8   0     5834.39     6500.09    367.01 o
  14   8   0     1666.90     1983.73    384.85 o
  16   8   0     1744.02     2468.57    460.79 o
  18   8   0     4119.93     5718.35    930.95 o
  20   8   0       31.37      -40.93    280.61 o
   1   9   0      453.16      286.21    102.08 o
   3   9   0     1173.34     1019.70    151.94 o
   5   9   0      770.57      951.97    173.62 o
   7   9   0      603.60      568.48    150.86 o
   9   9   0       57.71      144.47    126.40 o
  11   9   0      810.99     1094.48    196.37 o
  13   9   0        0.70        2.06    153.39 o
  15   9   0      626.71      550.54    262.21 o
  17   9   0      832.94     1339.99    343.51 o
   0  10   0     1835.23     1433.47    448.46 o
   2  10   0      550.17      654.07    199.69 o
   4  10   0     6643.59     6702.02    500.14 o
   6  10   0      787.99     1022.09    196.77 o
   8  10   0     3000.27     3138.26    293.19 o
  10  10   0     3680.26     3381.29    323.83 o
  12  10   0      260.69      303.11    175.73 o
  14  10   0     1807.05     2112.47    355.08 o
  16  10   0        7.18      -45.20    211.58 o
   1  11   0     2649.15     2857.23    248.96 o
   3  11   0     5717.97     6441.23    493.17 o
   5  11   0     1315.65     1187.67    210.75 o
   7  11   0     1298.04     1476.01    236.76 o
   9  11   0      112.28      188.68    139.84 o
  11  11   0     1266.97     1721.42    262.70 o
  13  11   0      119.14      508.54    198.29 o
  15  11   0      398.88      149.87    475.99 o
   0  12   0     1161.73     1094.93    265.39 o
   2  12   0      243.26      395.71    142.68 o
   4  12   0       55.92       48.66    139.12 o
   6  12   0       91.56      202.94    140.71 o
   8  12   0       17.59      252.82    149.09 o
  10  12   0      332.36      382.85    175.60 o
  12  12   0      158.58      214.03    209.64 o
   1  13   0      853.75      948.21    163.78 o
   3  13   0      773.54      634.35    189.47 o
   5  13   0     1852.39     1872.47    538.41 o
   7  13   0     2999.41     4270.47    433.25 o
   9  13   0      816.15      726.67    214.43 o
   0  14   0       26.76     -106.61    291.80 o
   2  14   0       14.70      404.98    256.87 o
 -23   1   1      574.48      646.04    316.22 o
 -21   1   1      702.30      808.76    306.30 o
 -19   1   1       74.74     -154.06    168.18 o
 -17   1   1     1452.36     1828.78    432.19 o
 -15   1   1       14.54      -87.40    111.26 o
 -13   1   1     1547.55     2063.85    160.04 o
 -11   1   1      381.02      384.15     74.73 o
  -9   1   1     2728.77     4064.03    315.88 o
  -7   1   1    20603.57    21592.31    323.43 o
  -5   1   1    19195.72    20212.21    240.78 o
  -3   1   1     3741.95     3075.82     80.79 o
  -1   1   1     2294.11     2194.85     50.00 o
   1   1   1    27546.34    27842.89    242.41 o
   3   1   1     8169.85     8704.28    184.80 o
   5   1   1    24278.57    24551.47    424.17 o
   7   1   1    10082.15     9779.08    265.83 o
   9   1   1     5690.29     5506.02    267.70 o
  11   1   1     1774.62     1952.93    234.98 o
  13   1   1     7466.64     8421.06    355.71 o
  15   1   1    10850.70    10219.86    635.74 o
  17   1   1     8828.96     9292.69   1851.65 o
  19   1   1     4146.84     3784.51    547.26 o
  21   1   1      762.47      471.87    316.82 o
  23   1   1     1642.42      664.53    706.72 o
 -24   2   1      127.11      162.26    275.53 o
 -22   2   1      698.31      202.82    450.21 o
 -20   2   1       25.34       -6.00    188.28 o
 -18   2   1     9615.10     8714.49    658.75 o
 -16   2   1      272.84       49.71    174.56 o
 -14   2   1    17170.31    16382.73    633.49 o
 -12   2   1     4152.15     3572.57    196.03 o
 -10   2   1    32150.63    28627.45    463.30 o
  -8   2   1       88.13       64.75     48.51 o
  -6   2   1   109541.16   106124.28    750.81 o
  -4   2   1      188.19      190.53     43.24 o
  -2   2   1   126176.70   132675.05    921.01 o
   0   2   1    97227.70   101247.69   2259.28 o
   2   2   1    27218.24    27664.51    311.67 o
   4   2   1    42471.60    40815.17    437.87 o
   6   2   1    14293.63    16612.06    342.81 o
   8   2   1    61840.11    62142.63    783.98 o
  10   2   1        3.33       25.10     89.24 o
  12   2   1     5225.53     5094.86    278.13 o
  14   2   1     2028.55     2230.33    373.79 o
  16   2   1     3155.37     2784.72    429.70 o
  18   2   1      377.50      743.86    277.56 o
  20   2   1      589.14      397.57    243.15 o
  22   2   1      204.08     -159.05    178.68 o
  24   2   1       23.42      112.28    284.29 o
 -23   3   1       50.63     -211.09    238.74 o
 -21   3   1       66.60       90.83    215.07 o
 -19   3   1       19.82      -88.93    156.59 o
 -17   3   1      128.36      126.47    208.96 o
 -15   3   1     1594.15     1537.70    284.40 o
 -13   3   1      387.05      641.18    122.84 o
 -11   3   1     7246.26     6751.14    269.82 o
  -9   3   1    17439.10    18487.93    367.87 o
  -7   3   1    25334.63    26567.48    413.16 o
  -5   3   1      499.30      799.20     85.97 o
  -3   3   1     6886.35     7016.73    178.32 o
  -1   3   1     3030.22     3057.00    111.76 o
   1   3   1    19720.24    19200.42    265.42 o
   3   3   1    15177.05    15503.80    272.78 o
   5   3   1    25078.14    22211.72    360.49 o
   7   3   1     3522.61     4138.81    194.61 o
   9   3   1    17891.42    20546.13    462.79 o
  11   3   1     1409.69     1451.53    162.13 o
  13   3   1     7711.01     7647.13    366.70 o
  15   3   1     1382.70     1254.18    293.14 o
  17   3   1      407.78      377.16    230.68 o
  19   3   1      990.50     1119.20    336.40 o
  21   3   1      398.52        9.70    292.80 o
  23   3   1      117.02     -186.32    232.12 o
 -22   4   1     1871.27      944.39   1382.42 o
 -20   4   1       46.13      247.46    212.84 o
 -18   4   1     6590.33     7252.68    621.88 o
 -16   4   1      168.09       57.00    155.34 o
 -14   4   1    22504.76    21354.62    819.61 o
 -12   4   1     1581.57     2065.44    185.69 o
 -10   4   1    57533.43    56481.91    724.98 o
  -8   4   1    11103.67     9049.57    273.12 o
  -6   4   1    57941.70    52055.45    876.21 o
  -4   4   1    70775.40    67366.48    671.73 o
  -2   4   1    45868.63    45372.07    446.36 o
   0   4   1    61605.14    57410.59    540.90 o
   2   4   1    19658.07    18402.96    279.59 o
   4   4   1    20458.83    20290.88    357.50 o
   6   4   1      792.21      741.10    107.23 o
   8   4   1    24936.84    26344.46    557.82 o
  10   4   1     2707.16     2714.12    197.94 o
  12   4   1    10729.43     9132.14    404.56 o
  14   4   1     5687.48     6324.83    540.39 o
  16   4   1      533.89      300.58    230.16 o
  18   4   1      726.92      969.44    403.16 o
  20   4   1      219.53      440.49    241.54 o
  22   4   1      293.15      348.13    379.14 o
 -23   5   1      272.29       16.39    246.22 o
 -21   5   1        5.00      116.55    207.26 o
 -19   5   1      210.73      177.13    193.64 o
 -17   5   1      316.06      170.96    188.88 o
 -15   5   1     1105.71     1092.44    256.80 o
 -13   5   1     2382.73     2355.16    309.65 o
 -11   5   1      133.28       88.97     71.66 o
  -9   5   1      386.63      634.10    105.25 o
  -7   5   1      749.91      581.88    100.68 o
  -5   5   1      607.74     1277.23    126.46 o
  -3   5   1        6.19       82.50     65.35 o
  -1   5   1     9265.47     9425.15    232.04 o
   1   5   1      732.63      863.52    119.95 o
   3   5   1      165.98      561.33     82.28 o
   5   5   1      343.61      846.93    110.61 o
   7   5   1     1912.73     2091.79    201.82 o
   9   5   1     7433.83     6006.58    254.56 o
  11   5   1      979.75     1609.18    220.40 o
  13   5   1      315.35      250.84    145.89 o
  15   5   1     1297.96     1289.06    330.91 o
  17   5   1      122.48      103.98    202.03 o
  19   5   1        4.58      -86.58    212.22 o
  21   5   1        2.55      277.92    269.83 o
 -22   6   1      580.40      846.40    375.84 o
 -20   6   1      467.91      436.75    212.49 o
 -18   6   1     1190.48     1141.16    347.62 o
 -16   6   1       19.60      -87.26    153.06 o
 -14   6   1     6902.74     7626.67    493.12 o
 -12   6   1     1290.30     1294.17    190.06 o
 -10   6   1     7858.93     7804.82    307.39 o
  -8   6   1    11306.37    10949.79    342.01 o
  -6   6   1    23584.98    23098.02    558.13 o
  -4   6   1    12354.02    10728.12    295.28 o
  -2   6   1     8270.61     8097.27    215.26 o
   0   6   1    23219.90    21967.06    487.68 o
   2   6   1      939.83      941.64    114.06 o
   4   6   1    24857.25    26007.29    463.52 o
   6   6   1      656.43      814.52    116.56 o
   8   6   1     9787.14     9637.53    326.03 o
  10   6   1     2133.85     2037.62    222.77 o
  12   6   1     4747.59     4793.28    348.31 o
  14   6   1      868.79      648.91    256.92 o
  16   6   1      464.09      437.71    231.23 o
  18   6   1     1446.49     1309.47    377.64 o
  20   6   1      442.18      171.52    203.33 o
  22   6   1      432.76       76.08    368.88 o
 -21   7   1       22.98       16.87    273.78 o
 -19   7   1       32.68      193.55    241.76 o
 -17   7   1      260.73      241.34    320.83 o
 -15   7   1       10.38       -7.71    319.58 o
 -13   7   1     1382.40     1176.85    207.18 o
 -11   7   1       93.83      152.85     92.71 o
  -9   7   1      644.65      253.15     98.97 o
  -7   7   1      404.91      407.40    102.90 o
  -5   7   1     2292.55     1947.31    171.11 o
  -3   7   1     3517.00     3506.02    165.70 o
  -1   7   1      172.74      234.99     65.32 o
   1   7   1     8588.47     8148.95    325.31 o
   3   7   1      138.33      137.80     72.41 o
   5   7   1     4532.81     3569.72    236.54 o
   7   7   1     1995.88     2206.42    211.73 o
   9   7   1     3971.36     3017.25    242.49 o
  11   7   1     5948.47     6861.59    353.18 o
  13   7   1     1124.96     1415.80    332.90 o
  15   7   1     3246.36     3215.01    623.39 o
  17   7   1      780.75     1045.56    332.60 o
  19   7   1     1668.76     2389.45    761.78 o
  21   7   1      483.77      345.83    475.24 o
 -20   8   1      462.33       54.33    378.64 o
 -18   8   1       36.16       27.18    212.46 o
 -16   8   1      299.18      331.85    233.02 o
 -14   8   1       17.36      205.66    155.03 o
 -12   8   1      163.57      313.98    123.31 o
 -10   8   1      425.60      463.50    128.66 o
  -8   8   1      134.37      157.29    102.22 o
  -6   8   1     3089.98     2972.65    208.02 o
  -4   8   1      909.97      840.26    153.79 o
  -2   8   1      531.27      563.90    109.76 o
   0   8   1     1320.44     1577.19    195.85 o
   2   8   1     6864.18     6422.65    359.88 o
   4   8   1      444.65      480.48    111.77 o
   6   8   1     3399.41     3674.71    260.14 o
   8   8   1       89.42      259.56    118.14 o
  10   8   1     2329.65     2412.50    268.94 o
  12   8   1     1846.58     1898.42    246.97 o
  14   8   1     1002.10     1141.73    322.53 o
  16   8   1      636.99     1188.79    343.39 o
  18   8   1      256.79      369.44    225.36 o
  20   8   1      287.58      598.11    481.49 o
 -19   9   1       34.07      313.88    290.26 o
 -17   9   1      478.78      245.84    226.58 o
 -15   9   1     1288.79     1486.96    287.10 o
 -13   9   1      839.25      696.47    205.67 o
 -11   9   1     1237.04     1396.07    219.90 o
  -9   9   1     1791.53     1549.46    225.61 o
  -7   9   1      311.75       75.10     98.69 o
  -5   9   1     7890.41     7078.05    405.72 o
  -3   9   1     4377.09     4060.49    361.35 o
  -1   9   1     5255.24     4739.84    266.17 o
   1   9   1      967.72      845.78    142.31 o
   3   9   1      568.18      886.66    144.04 o
   5   9   1     2434.93     2792.60    257.78 o
   7   9   1      310.66      318.68    130.48 o
   9   9   1     2358.78     2965.52    287.44 o
  11   9   1      461.26      428.97    153.12 o
  13   9   1     3116.07     3919.27    552.52 o
  15   9   1     1062.31     1173.75    468.73 o
  17   9   1      847.88     1034.33    297.79 o
 -16  10   1       15.46      -38.09    226.85 o
 -14  10   1     2050.84     2260.03    378.86 o
 -12  10   1      736.60      517.76    197.97 o
 -10  10   1     3035.49     3229.35    307.17 o
  -8  10   1      243.76      122.47    119.29 o
  -6  10   1     3653.75     4140.62    317.91 o
  -4  10   1     1619.15     2209.24    253.64 o
  -2  10   1     9056.95    10059.80    484.10 o
   0  10   1     6050.71     5187.85    571.08 o
   2  10   1     3122.83     3888.79    283.36 o
   4  10   1     4372.15     4138.13    318.29 o
   6  10   1      442.62      583.69    161.09 o
   8  10   1     1085.13     1080.17    201.96 o
  10  10   1     1426.36     1814.37    259.93 o
  12  10   1     1200.03     1981.89    330.58 o
  14  10   1       23.53      -72.55    309.57 o
  16  10   1     1778.56     2050.00    473.63 o
 -15  11   1        4.56      -57.75    187.27 o
 -13  11   1       38.30     -153.82    153.82 o
 -11  11   1      285.71      316.29    158.33 o
  -9  11   1      721.88      761.77    195.95 o
  -7  11   1     1772.80     1672.15    250.43 o
  -5  11   1      133.45       54.90    119.31 o
  -3  11   1      535.00      697.92    151.97 o
  -1  11   1      857.36      700.70    138.83 o
   1  11   1     1454.06     1711.35    207.44 o
   3  11   1     5422.36     5861.99    320.60 o
   5  11   1     2975.93     3314.93    311.93 o
   7  11   1      501.94      471.50    161.14 o
   9  11   1     1207.15     1530.93    240.38 o
  11  11   1        2.08     -122.23    122.23 o
  13  11   1      326.90      393.24    327.29 o
  15  11   1      469.48      547.28    298.40 o
 -12  12   1      194.29      102.44    188.52 o
 -10  12   1     4660.39     5442.87    517.59 o
  -8  12   1     1263.37      859.58    297.87 o
  -6  12   1     3993.39     4933.57    417.82 o
  -4  12   1     4957.56     5101.41    422.50 o
  -2  12   1      587.70      550.93    144.45 o
   0  12   1     3069.21     3661.90    260.66 o
   2  12   1     1606.97     1380.37    202.97 o
   4  12   1     7088.30     7013.59    491.73 o
   6  12   1      293.45       85.32    133.96 o
   8  12   1     5509.92     6108.91    472.18 o
  10  12   1     1143.27     1237.60    371.23 o
  12  12   1     2482.37     2942.03    426.46 o
  -9  13   1      972.46      675.79    373.36 o
  -7  13   1     1032.39      874.71    337.21 o
  -5  13   1       19.11      -66.83    173.81 o
  -3  13   1      215.76      296.99    160.74 o
  -1  13   1      604.22      413.32    127.78 o
   1  13   1      111.76       85.19    104.26 o
   3  13   1      129.90       -8.02    134.74 o
   5  13   1      152.45      238.53    166.15 o
   7  13   1     1262.55      610.96    300.82 o
   9  13   1       43.71       13.82    196.15 o
  -2  14   1      528.97      622.43    178.53 o
   0  14   1     1260.95     1562.67    252.19 o
   2  14   1       12.67       37.56    173.25 o
 -24   0   2      761.13     1259.29    571.59 o
 -22   0   2     1873.11     2701.27    694.21 o
 -20   0   2     1299.75     1812.36    574.09 o
 -18   0   2     6785.47     6433.09    807.33 o
 -16   0   2     4199.02     3617.99    450.62 o
 -14   0   2    11840.57    12196.36    660.32 o
 -12   0   2     1120.01     1035.69    127.18 o
 -10   0   2    12018.70    11586.87    412.55 o
  -8   0   2     8852.32     7070.45    619.63 o
  -6   0   2    13191.77    12612.32    417.65 o
  -4   0   2    12071.28    10525.78    448.46 o
  -2   0   2    88338.51    95828.76    757.13 o
   0   0   2      458.04      244.69     28.28 o
   4   0   2     4606.07     4301.90    322.83 o
   6   0   2     7040.68     7045.21    474.49 o
   8   0   2    14186.45    16859.76    823.84 o
  10   0   2     1088.16     1276.03    245.75 o
  12   0   2      360.41      857.13    167.67 o
  14   0   2     4466.59     4285.87    342.87 o
  16   0   2       50.17      -83.59    190.19 o
  18   0   2      246.50      228.73    286.79 o
  20   0   2       37.57     -199.70    199.70 o
  22   0   2      134.38       93.60    241.75 o
  24   0   2      244.20       -2.50    405.42 o
 -23   1   2        1.29       13.21    295.05 o
 -21   1   2       15.97     -133.02    190.44 o
 -19   1   2      181.34      373.51    218.08 o
 -17   1   2       44.65       45.59    230.04 o
 -15   1   2        0.13       -5.49    102.12 o
 -13   1   2     1130.43     1041.46    112.52 o
 -11   1   2     1508.89     1524.69    112.86 o
  -9   1   2     6859.97     7849.52    219.27 o
  -7   1   2     3136.89     2000.67     86.68 o
  -5   1   2    18443.74    16819.58    231.80 o
  -3   1   2     4233.58     4654.51     96.08 o
  -1   1   2     7583.95     7691.82    134.53 o
   1   1   2    69311.27    70049.58    607.49 o
   3   1   2      343.64      327.52     66.51 o
   5   1   2    32819.87    33880.45    523.61 o
   7   1   2     1296.38     1654.11    180.48 o
   9   1   2     9745.27     9012.19    455.62 o
  11   1   2       40.04        5.65     89.27 o
  13   1   2     6348.28     6135.29    323.66 o
  15   1   2      369.77      360.19    203.31 o
  17   1   2      106.97      124.71    173.93 o
  19   1   2       59.23        0.18    179.98 o
  21   1   2      679.60      351.65    610.88 o
  23   1   2       25.87       66.59    248.29 o
 -24   2   2     1054.28     1175.01    380.16 o
 -22   2   2      541.54      647.90    281.30 o
 -20   2   2     1982.38     2823.97    717.73 o
 -18   2   2    10490.14    10463.63    596.64 o
 -16   2   2     3348.87     3496.66    369.50 o
 -14   2   2    13697.33    14365.53    512.49 o
 -12   2   2      362.08      312.39     74.95 o
 -10   2   2    21813.47    22475.03    388.20 o
  -8   2   2      665.96      677.29     73.33 o
  -6   2   2    47097.25    43781.01    495.19 o
  -4   2   2    11808.98    11829.39    204.84 o
  -2   2   2      605.28      768.35     54.73 o
   0   2   2     2323.32     2283.87    102.31 o
   2   2   2     9949.33     9633.75    249.89 o
   4   2   2      178.57      168.39     53.87 o
   6   2   2    15625.39    18260.15    438.37 o
   8   2   2    11165.10    11460.28    473.67 o
  10   2   2     4984.66     4165.06    245.60 o
  12   2   2      127.08      552.37    135.33 o
  14   2   2      262.15      440.86    134.56 o
  16   2   2       32.13      331.14    204.15 o
  18   2   2      140.94      407.41    238.85 o
  20   2   2      199.70      213.84    200.18 o
  22   2   2      371.91      210.63    247.91 o
 -23   3   2      713.44      203.91    272.90 o
 -21   3   2       24.21      -74.64    174.41 o
 -19   3   2        6.88      149.83    182.65 o
 -17   3   2     4107.70     4406.97    395.30 o
 -15   3   2     2854.94     2854.37    355.06 o
 -13   3   2     2860.83     2470.49    280.02 o
 -11   3   2      191.08      163.00     62.29 o
  -9   3   2    26583.37    27664.41    407.57 o
  -7   3   2     1656.12     1436.59    103.97 o
  -5   3   2     1003.30     1131.73     86.81 o
  -3   3   2    18490.84    18273.56    243.05 o
  -1   3   2      137.84       54.88     44.37 o
   1   3   2    10999.25    11280.05    288.81 o
   3   3   2    35931.74    37098.00    505.12 o
   5   3   2    43605.68    36949.93    538.84 o
   7   3   2     5908.73     5659.32    289.06 o
   9   3   2    76560.04    74438.66   1061.90 o
  11   3   2     1021.19     1018.44    169.03 o
  13   3   2    25682.63    26716.82    694.77 o
  15   3   2      454.67      432.34    214.68 o
  17   3   2    19246.28    18113.81    930.95 o
  19   3   2       12.04      127.58    189.22 o
  21   3   2     1931.24      810.06   1205.73 o
  23   3   2      592.40      414.78    415.68 o
 -22   4   2      442.68      118.16    235.72 o
 -20   4   2        3.04       67.05    202.76 o
 -18   4   2       47.14        2.76    148.88 o
 -16   4   2      150.03      -23.55    147.51 o
 -14   4   2     2764.50     2941.88    311.67 o
 -12   4   2        2.31       39.92     62.88 o
 -10   4   2     2237.28     1789.80    147.45 o
  -8   4   2     2041.20     2149.59    144.63 o
  -6   4   2        1.36      -21.29     72.71 o
  -4   4   2      422.24      743.58     88.68 o
  -2   4   2      149.05      174.91     43.60 o
   0   4   2    16671.73    14921.97    326.57 o
   2   4   2     4731.85     4820.15    173.66 o
   4   4   2    11304.98    10851.56    305.60 o
   6   4   2     1234.06     2025.03    152.36 o
   8   4   2       59.02      -13.90     57.58 o
  10   4   2     2220.10     2671.10    237.40 o
  12   4   2      648.90      821.94    164.83 o
  14   4   2     1454.13     1636.65    344.28 o
  16   4   2      660.88      847.65    358.37 o
  18   4   2      181.79      267.79    230.60 o
  20   4   2        6.00     -158.94    169.04 o
  22   4   2     1022.59      560.08    536.55 o
 -23   5   2        9.37      -32.59    244.96 o
 -21   5   2       75.37        8.81    210.47 o
 -19   5   2      479.57      325.67    253.02 o
 -17   5   2       47.43       61.64    140.80 o
 -15   5   2     2766.74     2275.25    335.24 o
 -13   5   2     5397.69     4766.29    300.95 o
 -11   5   2     2021.65     2060.31    172.66 o
  -9   5   2    10553.12    10120.21    310.00 o
  -7   5   2     2367.10     2576.00    157.61 o
  -5   5   2    20061.65    22418.76    408.29 o
  -3   5   2      146.10      213.30     57.60 o
  -1   5   2    40164.45    41526.14    508.38 o
   1   5   2    31265.97    31147.46    600.21 o
   3   5   2     5751.65     4699.10    194.30 o
   5   5   2    39772.97    37133.55    635.00 o
   7   5   2     4746.84     4189.98    227.45 o
   9   5   2    28764.10    27751.56    672.65 o
  11   5   2     2284.76     2792.56    312.58 o
  13   5   2    24043.10    24115.56    755.29 o
  15   5   2      551.56      799.91    263.06 o
  17   5   2     5020.70     5315.07    793.56 o
  19   5   2      326.12      477.50    275.73 o
  21   5   2     2282.10     1076.44   1598.64 o
 -22   6   2     1429.34      616.81    805.32 o
 -20   6   2       24.77      116.67    199.78 o
 -18   6   2     1386.61     1470.29    367.25 o
 -16   6   2     3314.14     3624.55    396.13 o
 -14   6   2     2961.65     3563.42    300.54 o
 -12   6   2    10077.43    10710.76    369.20 o
 -10   6   2    12061.52    11038.12    355.08 o
  -8   6   2     1749.78     2505.22    180.92 o
  -6   6   2    17844.75    15820.04    381.62 o
  -4   6   2     5694.25     5585.17    218.17 o
  -2   6   2    23875.56    22976.79    363.18 o
   0   6   2       15.26       11.18     43.13 o
   2   6   2    13167.06    14073.50    346.33 o
   4   6   2     8364.97     9140.73    333.07 o
   6   6   2     2228.86     2825.31    205.89 o
   8   6   2      568.45      332.41    104.33 o
  10   6   2      488.06      421.60    126.60 o
  12   6   2     3106.37     2917.50    296.65 o
  14   6   2      456.63      319.36    202.40 o
  16   6   2     1089.52      774.07    641.66 o
  18   6   2      911.79      909.88    311.32 o
  20   6   2      629.73      273.04    247.39 o
 -21   7   2      488.40      358.38    459.47 o
 -19   7   2      553.97        2.64    439.45 o
 -17   7   2      436.17      149.63    219.71 o
 -15   7   2       40.95       18.38    121.91 o
 -13   7   2     3050.70     3401.69    284.87 o
 -11   7   2      817.85      931.24    149.07 o
  -9   7   2     4713.03     5379.57    287.69 o
  -7   7   2      111.78      230.40     85.43 o
  -5   7   2    14012.31    12954.58    358.64 o
  -3   7   2       17.26        7.44     48.35 o
  -1   7   2    16682.61    16393.88    348.57 o
   1   7   2     1597.17     1816.16    132.93 o
   3   7   2    18366.58    18072.69    530.72 o
   5   7   2     4280.56     4099.03    249.72 o
   7   7   2     6655.89     7394.00    345.94 o
   9   7   2      527.37      614.36    144.54 o
  11   7   2     1339.32     1059.60    182.24 o
  13   7   2     1579.25     2026.16    290.87 o
  15   7   2     1476.58     1155.20    404.91 o
  17   7   2      848.90      901.34    307.83 o
  19   7   2     1746.63     1872.72    419.41 o
 -20   8   2     1627.98      950.21   1028.80 o
 -18   8   2     2259.11     2630.19    754.77 o
 -16   8   2     1143.51     1059.86    486.75 o
 -14   8   2     3812.86     4270.84    333.66 o
 -12   8   2     1032.67     1231.77    230.94 o
 -10   8   2     8990.56     8682.25    357.72 o
  -8   8   2      809.05      815.92    141.64 o
  -6   8   2     9238.67     8939.38    449.64 o
  -4   8   2     2082.60     2451.81    187.00 o
  -2   8   2     9086.33     8091.19    299.46 o
   0   8   2     3551.12     3102.22    256.23 o
   2   8   2     8675.79     7922.18    306.29 o
   4   8   2     4190.38     4154.74    236.54 o
   6   8   2     1142.73     1567.40    209.26 o
   8   8   2     8014.63     7556.69    377.68 o
  10   8   2      261.13      557.89    150.34 o
  12   8   2     1821.81     1547.60    227.22 o
  14   8   2      359.40      291.38    227.00 o
  16   8   2     1178.11     1166.30    342.06 o
  18   8   2       14.39       75.98    220.25 o
 -19   9   2       39.77      -26.49    268.00 o
 -17   9   2        1.53      -81.94    190.56 o
 -15   9   2      509.61      438.36    204.32 o
 -13   9   2      462.52      438.41    183.95 o
 -11   9   2     1276.59     1701.43    227.44 o
  -9   9   2       26.67       60.62    101.89 o
  -7   9   2     3170.36     3362.25    274.09 o
  -5   9   2      329.26      503.08    143.32 o
  -3   9   2     6865.98     7372.73    313.35 o
  -1   9   2     2557.09     2557.31    202.68 o
   1   9   2      789.85     1193.16    160.10 o
   3   9   2      184.51      273.94     99.02 o
   5   9   2     2271.16     2514.79    266.83 o
   7   9   2       12.30     -102.48    102.48 o
   9   9   2     3524.41     4606.26    365.11 o
  11   9   2      197.14      336.52    143.47 o
  13   9   2      140.31      242.61    205.12 o
  15   9   2      280.19      364.74    326.58 o
  17   9   2      526.02      146.65    287.79 o
 -16  10   2        5.44      -38.12    172.65 o
 -14  10   2     1456.33     1596.79    314.15 o
 -12  10   2       14.54       39.53    198.90 o
 -10  10   2     1608.00     2046.05    265.57 o
  -8  10   2      869.44     1009.40    194.91 o
  -6  10   2     2953.81     3850.62    298.38 o
  -4  10   2       65.65      -61.90    104.33 o
  -2  10   2     6366.18     7289.45    331.20 o
   0  10   2     6174.03     7092.74    567.73 o
   2  10   2     3347.91     3935.81    258.11 o
   4  10   2    15727.83    15818.83    565.20 o
   6  10   2      388.85      440.16    148.44 o
   8  10   2     2330.24     2276.14    282.04 o
  10  10   2      633.64      817.91    186.97 o
  12  10   2     1919.57     2077.91    287.68 o
  14  10   2      371.55      661.49    279.57 o
  16  10   2      589.19     1108.17    346.09 o
 -15  11   2       70.24       50.72    196.99 o
 -13  11   2     1087.85     1186.56    437.17 o
 -11  11   2       31.58     -114.01    156.95 o
  -9  11   2      695.31      511.71    165.87 o
  -7  11   2      864.63      934.98    199.95 o
  -5  11   2     5090.67     5281.26    357.91 o
  -3  11   2     4215.74     4367.44    275.42 o
  -1  11   2     4986.26     4871.10    285.81 o
   1  11   2     7850.61     9035.85    389.18 o
   3  11   2      781.57      988.44    174.18 o
   5  11   2     3181.70     3772.03    319.23 o
   7  11   2      645.00      914.44    196.14 o
   9  11   2      943.13     1181.48    230.25 o
  11  11   2       28.79      160.97    145.04 o
  13  11   2     1561.52     2056.88    429.79 o
 -12  12   2        0.64        4.06    233.40 o
 -10  12   2      132.39      231.10    181.82 o
  -8  12   2      929.23      845.45    203.79 o
  -6  12   2      357.29      347.95    156.91 o
  -4  12   2     1883.85     2112.26    318.19 o
  -2  12   2        4.00       71.35    106.74 o
   0  12   2      923.21      749.52    138.61 o
   2  12   2       58.30      142.22    114.15 o
   4  12   2      621.85      481.53    200.53 o
   6  12   2      230.23      351.00    160.71 o
   8  12   2      528.80      232.99    143.04 o
  10  12   2       65.76       94.53    156.96 o
  12  12   2      431.21      546.77    225.46 o
  -9  13   2     3121.74     2966.40    520.93 o
  -7  13   2       14.79      -43.55    186.16 o
  -5  13   2     3284.31     3608.59    608.37 o
  -3  13   2      103.14      123.16    184.92 o
  -1  13   2     1133.11     1091.96    219.55 o
   1  13   2      128.21     -121.50    121.50 o
   3  13   2      850.67      986.20    277.04 o
   5  13   2     1371.96      641.86    737.39 o
   7  13   2      263.10      395.55    223.81 o
   9  13   2     1712.74     2596.95    468.09 o
  -2  14   2      314.73      259.12    195.78 o
   0  14   2        3.67       99.59    206.40 o
   2  14   2      337.80      297.68    340.62 o
 -23   1   3      468.57      477.42    468.48 o
 -21   1   3      194.56      -63.01    200.58 o
 -19   1   3      207.20      356.77    188.51 o
 -17   1   3      923.58      868.24    194.55 o
 -15   1   3     4080.16     3877.73    301.76 o
 -13   1   3     9130.74     7966.17    365.75 o
 -11   1   3      156.95       67.40     71.69 o
  -9   1   3    49102.29    46073.25    716.90 o
  -7   1   3     3118.58     3156.49    172.30 o
  -5   1   3    63768.64    61602.21    577.73 o
  -3   1   3    29497.19    31524.91    311.62 o
  -1   1   3   194432.81   202747.64   2975.29 o
   1   1   3     2498.49     2866.90    106.11 o
   3   1   3   132907.31   136863.44   1303.66 o
   5   1   3     1616.44     1098.76    116.33 o
   7   1   3    83060.23    79643.25   1229.22 o
   9   1   3     6996.05     5859.64    277.44 o
  11   1   3    18663.63    17334.16    508.51 o
  13   1   3    11859.69    10646.78    455.16 o
  15   1   3     3048.43     3366.14    435.20 o
  17   1   3     3169.46     3159.35    473.89 o
  19   1   3     1299.97     1264.10    334.08 o
  21   1   3     1367.15      115.02    200.30 o
  23   1   3        6.97       92.45    261.27 o
 -24   2   3     1362.07     1554.82    399.51 o
 -22   2   3       99.31       75.24    225.75 o
 -20   2   3     2154.47     2383.08    384.25 o
 -18   2   3      136.28      162.27    153.59 o
 -16   2   3     3096.81     3584.91    310.80 o
 -14   2   3     3424.05     3446.29    271.42 o
 -12   2   3     2827.39     3054.65    228.89 o
 -10   2   3      105.54      106.19     62.85 o
  -8   2   3    12212.62    13107.35    231.32 o
  -6   2   3       89.49      107.68     36.76 o
  -4   2   3    26442.38    25194.79    282.22 o
  -2   2   3    20923.62    23367.91    256.93 o
   0   2   3     1701.52     2060.50    106.63 o
   2   2   3    85402.52    85161.66    735.55 o
   4   2   3     2741.84     2586.09    153.59 o
   6   2   3     9051.65     9809.47    341.19 o
   8   2   3     1155.39     1157.08    158.03 o
  10   2   3       75.16       11.74     70.84 o
  12   2   3     4133.00     4401.96    280.41 o
  14   2   3      272.60      300.76    124.74 o
  16   2   3     1892.94     1544.88    348.90 o
  18   2   3     1591.32     1670.94    383.37 o
  20   2   3      118.74      107.07    209.86 o
  22   2   3       94.60       36.86    216.88 o
 -23   3   3      367.82      717.59    298.36 o
 -21   3   3        8.61      -46.47    210.73 o
 -19   3   3     1870.30     2070.89    332.45 o
 -17   3   3      164.30      299.26    166.49 o
 -15   3   3     1189.41      678.79    193.64 o
 -13   3   3     1888.20     1373.30    197.89 o
 -11   3   3      732.91     1297.18    107.18 o
  -9   3   3     2598.74     3393.56    145.65 o
  -7   3   3     6703.51     7530.34    195.77 o
  -5   3   3     9100.20    10417.19    206.53 o
  -3   3   3    16310.53    16958.17    233.60 o
  -1   3   3    29750.35    29857.98    407.62 o
   1   3   3     5695.18     5311.59    278.92 o
   3   3   3       73.97      289.04     67.37 o
   5   3   3     2205.75     2047.73    163.38 o
   7   3   3     3243.21     3765.15    235.18 o
   9   3   3      768.58     1302.14    174.56 o
  11   3   3     5306.30     4995.67    448.42 o
  13   3   3     2241.02     1601.75    237.53 o
  15   3   3      310.22      100.60    224.73 o
  17   3   3     1498.68     1591.22    358.59 o
  19   3   3      383.56      580.14    273.88 o
  21   3   3      587.22      285.66    203.59 o
  23   3   3       12.39      -84.86    346.35 o
 -22   4   3       22.16     -172.24    172.24 o
 -20   4   3     1789.92     1804.73    327.83 o
 -18   4   3      398.80      266.49    240.60 o
 -16   4   3     6964.41     6186.12    455.34 o
 -14   4   3     1918.98     1641.77    269.03 o
 -12   4   3     2772.04     3042.09    173.44 o
 -10   4   3    12806.92    11935.70    288.98 o
  -8   4   3      993.72      569.30     83.13 o
  -6   4   3    13350.09    15090.98    392.16 o
  -4   4   3     3426.72     3192.58    121.21 o
  -2   4   3    40192.00    43022.68    431.87 o
   0   4   3     8753.82     8311.67    245.64 o
   2   4   3    29087.86    32628.51    452.69 o
   4   4   3     5358.77     5992.58    233.93 o
   6   4   3      199.87      220.11     76.83 o
   8   4   3     1118.99     1233.21    171.72 o
  10   4   3     1212.87     1315.12    194.05 o
  12   4   3       19.58       47.34    109.78 o
  14   4   3     2380.73     2483.14    268.37 o
  16   4   3      705.12      785.30    277.61 o
  18   4   3      310.38      129.64    204.91 o
  20   4   3      173.69       39.75    200.02 o
  22   4   3      282.20      236.37    290.10 o
 -23   5   3        0.86      171.96    282.12 o
 -21   5   3      134.82      360.57    210.15 o
 -19   5   3        1.53      -84.75    189.27 o
 -17   5   3       18.42      -13.38    145.95 o
 -15   5   3       27.74        7.71    158.88 o
 -13   5   3     1149.99     1359.07    218.17 o
 -11   5   3     3803.84     4186.52    268.30 o
  -9   5   3    20473.70    22884.10    458.25 o
  -7   5   3        0.44       60.54     55.27 o
  -5   5   3     5208.38     5335.53    202.90 o
  -3   5   3    12582.38    11100.02    248.42 o
  -1   5   3    22146.91    21851.70    369.86 o
   1   5   3     1394.55     1140.84    136.63 o
   3   5   3    13051.88    11004.35    291.09 o
   5   5   3     1903.80     2993.67    198.30 o
   7   5   3     8343.14     6913.79    296.06 o
   9   5   3     1207.31     1891.16    220.12 o
  11   5   3    10639.09    11402.10    650.72 o
  13   5   3       17.97       89.67    122.00 o
  15   5   3      499.53      501.53    235.78 o
  17   5   3      396.91      340.41    220.56 o
  19   5   3       23.28       42.46    374.63 o
  21   5   3        6.40     -113.03    250.81 o
 -22   6   3       20.25      -88.99    423.68 o
 -20   6   3     1687.06      532.43    763.78 o
 -18   6   3      725.11      781.77    239.32 o
 -16   6   3       14.82      -60.18    147.65 o
 -14   6   3     2428.92     2133.56    256.73 o
 -12   6   3      139.49      137.22     89.62 o
 -10   6   3     3335.88     3477.24    211.26 o
  -8   6   3     1074.61     1296.77    146.04 o
  -6   6   3    27804.55    28123.01    506.04 o
  -4   6   3      732.63      644.40     94.87 o
  -2   6   3    11026.73    10900.61    251.95 o
   0   6   3      553.10      468.52     79.75 o
   2   6   3     8670.19     8055.90    268.01 o
   4   6   3      942.48     1061.06    146.74 o
   6   6   3    15229.16    16027.94    458.70 o
   8   6   3      116.43      231.38    103.12 o
  10   6   3       79.28      122.89    107.99 o
  12   6   3      324.65      467.71    151.48 o
  14   6   3       31.51      165.44    197.82 o
  16   6   3      795.59      479.82    251.39 o
  18   6   3      858.43     1009.67    320.17 o
  20   6   3       69.15       45.38    251.26 o
 -21   7   3      632.06      250.26    532.80 o
 -19   7   3      663.21      418.90    221.12 o
 -17   7   3     1442.10     1830.91    335.29 o
 -15   7   3      691.11      842.75    192.13 o
 -13   7   3     2553.38     3237.42    275.39 o
 -11   7   3     4076.71     3299.38    230.40 o
  -9   7   3    14961.46    15686.94    433.90 o
  -7   7   3      140.62      259.59     86.26 o
  -5   7   3    28157.16    27937.15    522.62 o
  -3   7   3     2613.06     2119.09    141.32 o
  -1   7   3    34005.13    34271.53    530.70 o
   1   7   3      172.40       57.21     88.26 o
   3   7   3    38806.96    40218.86    652.04 o
   5   7   3     7077.14     8707.61    360.40 o
   7   7   3    22760.08    23467.07    608.64 o
   9   7   3     9394.04    10332.49    428.36 o
  11   7   3     2169.06     3076.26    311.61 o
  13   7   3     3728.56     3939.42    364.30 o
  15   7   3     2873.89     2652.73    449.39 o
  17   7   3     3283.52     4210.35    546.80 o
  19   7   3      806.81     1016.44    339.42 o
 -20   8   3      132.06      272.30    301.30 o
 -18   8   3      150.84     -181.86    181.86 o
 -16   8   3      144.96      228.39    168.96 o
 -14   8   3      996.89      859.36    236.02 o
 -12   8   3      184.05      232.72    154.09 o
 -10   8   3      215.59      215.74    110.58 o
  -8   8   3     1121.62     1012.25    156.78 o
  -6   8   3     1608.70     1977.14    188.91 o
  -4   8   3       18.00       51.90     70.54 o
  -2   8   3     2276.16     2643.21    179.80 o
   0   8   3      276.69      300.42    133.22 o
   2   8   3     2473.40     2468.36    194.92 o
   4   8   3      851.00      972.46    149.37 o
   6   8   3      113.99       85.62     97.16 o
   8   8   3        9.86       49.85    105.98 o
  10   8   3      282.03      429.44    141.90 o
  12   8   3      547.87      773.59    200.55 o
  14   8   3      423.94      456.74    246.77 o
  16   8   3       41.44      -95.76    244.25 o
  18   8   3      219.84      436.85    266.57 o
 -19   9   3     2568.72     1169.88   1310.84 o
 -17   9   3     2029.23     2461.52    725.74 o
 -15   9   3     3059.06     3532.04    401.23 o
 -13   9   3     4672.76     5105.02    435.13 o
 -11   9   3     3882.47     4195.77    307.71 o
  -9   9   3     6889.61     7873.77    395.90 o
  -7   9   3     2078.22     2420.87    247.45 o
  -5   9   3    22378.08    23302.10    658.56 o
  -3   9   3     1932.42     2008.15    198.57 o
  -1   9   3    11733.92    11251.74    385.66 o
   1   9   3     2098.06     2306.58    211.13 o
   3   9   3    19461.69    20087.51    529.80 o
   5   9   3     4359.45     5205.51    322.60 o
   7   9   3     9005.34     9766.75    445.24 o
   9   9   3     8165.23     9519.42    454.31 o
  11   9   3     3485.63     4169.34    324.27 o
  13   9   3     6621.88     8293.06    791.81 o
  15   9   3      641.02      779.43    283.21 o
  17   9   3     3647.19     5128.18    597.44 o
 -16  10   3      838.70      288.17    429.94 o
 -14  10   3       30.31      306.73    178.50 o
 -12  10   3      299.35      573.28    207.35 o
 -10  10   3       48.53      -37.35    112.70 o
  -8  10   3       79.18      160.97    117.05 o
  -6  10   3       46.30       74.05    112.89 o
  -4  10   3      110.66      197.60    120.65 o
  -2  10   3       23.80       87.00     91.85 o
   0  10   3       15.30      -81.89     81.89 o
   2  10   3       17.05      117.58     90.99 o
   4  10   3       18.76       -5.98    106.45 o
   6  10   3       15.45       45.71    116.09 o
   8  10   3       36.09        6.18    114.27 o
  10  10   3      433.28      536.28    174.00 o
  12  10   3       69.60     -135.23    135.23 o
  14  10   3        8.17      -11.16    306.06 o
  16  10   3      395.98      231.35    275.50 o
 -15  11   3     1078.37      899.88    413.42 o
 -13  11   3      239.16      405.82    193.45 o
 -11  11   3     2171.09     2063.37    329.96 o
  -9  11   3      888.47      844.03    197.31 o
  -7  11   3     2041.24     2300.57    283.76 o
  -5  11   3     2826.78     3013.92    347.94 o
  -3  11   3      109.21      -30.36     99.30 o
  -1  11   3     7583.34     7772.30    389.23 o
   1  11   3      120.13      -39.83     92.91 o
   3  11   3     3140.96     3789.50    283.62 o
   5  11   3      888.33      855.07    188.78 o
   7  11   3      215.68      348.41    147.92 o
   9  11   3      975.53      771.75    197.25 o
  11  11   3        2.89      -38.39    140.56 o
  13  11   3     1033.03      505.36    278.42 o
 -12  12   3      305.71      665.93    309.86 o
 -10  12   3      525.40      476.57    185.48 o
  -8  12   3       30.80       -7.77    150.92 o
  -6  12   3      541.33      382.75    232.08 o
  -4  12   3     1368.23     1266.72    421.85 o
  -2  12   3     2073.54     2440.13    296.15 o
   0  12   3      644.97      520.94    121.92 o
   2  12   3     3770.33     4676.05    351.82 o
   4  12   3       17.01       35.90    158.77 o
   6  12   3      595.49      446.42    218.12 o
   8  12   3      147.85      515.49    191.51 o
  10  12   3      460.58      374.73    216.59 o
  12  12   3       58.51      366.38    359.87 o
  -9  13   3        5.24      438.01    218.09 o
  -7  13   3       42.29      145.19    173.17 o
  -5  13   3      281.53      540.41    215.43 o
  -3  13   3        1.07       25.95    207.77 o
  -1  13   3        5.90     -120.43    120.43 o
   1  13   3       26.72      -51.64    136.56 o
   3  13   3       20.03      255.12    191.90 o
   5  13   3       14.71     -163.86    170.99 o
   7  13   3       10.49       87.55    197.84 o
  -2  14   3      710.75      465.58    183.36 o
   0  14   3        3.67     -144.52    144.52 o
   2  14   3      753.33      980.00    483.49 o
 -24   0   4       23.18      126.63    319.33 o
 -22   0   4       66.42       30.53    295.30 o
 -20   0   4     1740.01     1812.18    398.60 o
 -18   0   4      359.77      295.88    200.73 o
 -16   0   4     2626.61     2374.15    399.51 o
 -14   0   4      190.08       62.10    129.72 o
 -12   0   4     1945.92     1981.18    277.42 o
 -10   0   4      858.40      568.91    159.79 o
  -8   0   4    14059.27    15378.39    643.91 o
  -6   0   4      250.39      397.50    102.97 o
  -4   0   4   112047.87   113077.77    928.66 o
  -2   0   4    16908.69    13561.97    265.48 o
   0   0   4     1028.31      677.55     63.56 o
   2   0   4    74813.46    74506.78   1235.26 o
   4   0   4     5585.55     6868.03    413.92 o
   6   0   4       61.10      160.66    119.62 o
   8   0   4       35.38     -125.63    187.69 o
  10   0   4      776.91      697.95    164.50 o
  12   0   4      445.04      567.32    151.62 o
  14   0   4     3637.66     3435.51    328.14 o
  16   0   4      917.07      471.98    347.36 o
  18   0   4     1837.32     1447.48    479.99 o
  20   0   4     1182.29      867.89    415.93 o
  22   0   4      573.47       24.53    295.80 o
 -23   1   4      388.85      531.05    299.56 o
 -21   1   4      355.22      365.30    247.64 o
 -19   1   4       60.63       30.06    128.86 o
 -17   1   4      546.51      456.76    156.86 o
 -15   1   4       26.12       42.77    107.31 o
 -13   1   4      647.43      896.61    155.20 o
 -11   1   4     9599.54    10048.16    395.38 o
  -9   1   4    15545.77    14210.32    291.67 o
  -7   1   4    44584.79    40829.18    463.23 o
  -5   1   4    16036.30    17715.60    263.84 o
  -3   1   4       85.48      122.58     37.20 o
  -1   1   4    41500.47    43775.22    615.76 o
   1   1   4    17807.65    18435.49    326.03 o
   3   1   4     9914.48     8552.66    244.20 o
   5   1   4        7.51      -45.94     46.12 o
   7   1   4    19136.17    18840.57    467.41 o
   9   1   4      103.58      120.88     79.98 o
  11   1   4     3109.95     3030.54    235.81 o
  13   1   4      161.45      246.61    114.47 o
  15   1   4       23.76      103.82     96.20 o
  17   1   4       46.06      227.90    179.70 o
  19   1   4        6.00      -65.38    164.47 o
  21   1   4       20.54        2.69    162.35 o
  23   1   4      546.50     -170.21    347.36 o
 -24   2   4       82.77      -38.92    206.94 o
 -22   2   4      342.70      364.53    241.13 o
 -20   2   4       16.18       33.97    155.35 o
 -18   2   4       22.47       64.26    125.94 o
 -16   2   4      448.85      431.15    170.46 o
 -14   2   4      226.65      107.30     99.96 o
 -12   2   4      515.36      498.36    123.78 o
 -10   2   4     4705.10     4441.04    193.50 o
  -8   2   4      705.24      540.43     59.47 o
  -6   2   4      558.12      641.65     62.33 o
  -4   2   4    11045.47    10895.05    184.88 o
  -2   2   4    39663.56    39529.58    458.58 o
   0   2   4    50181.50    49689.64    542.85 o
   2   2   4      889.11     1289.14    120.64 o
   4   2   4     2608.76     2807.95    167.10 o
   6   2   4      756.54      502.61    103.74 o
   8   2   4      238.81      278.48     91.60 o
  10   2   4      786.55      483.39    120.44 o
  12   2   4     4415.42     5013.21    393.42 o
  14   2   4     2868.39     3514.48    296.99 o
  16   2   4     3082.58     3449.90    503.47 o
  18   2   4     4455.44     3682.05    491.93 o
  20   2   4       10.54       77.57    192.32 o
  22   2   4      848.29      120.87    248.44 o
 -23   3   4     1590.68     1924.63    449.73 o
 -21   3   4      314.09      264.64    209.18 o
 -19   3   4     6350.87     6284.55    487.78 o
 -17   3   4     3295.13     3147.90    361.63 o
 -15   3   4    23909.74    23314.14    675.42 o
 -13   3   4    16181.41    16201.15    519.12 o
 -11   3   4    24612.40    23908.65    373.96 o
  -9   3   4    32487.29    32059.40    422.89 o
  -7   3   4    26450.44    25384.58    355.03 o
  -5   3   4    45555.52    41108.76    424.77 o
  -3   3   4    30719.37    29310.57    319.97 o
  -1   3   4    91218.91    87267.55    773.13 o
   1   3   4    21598.08    20408.86    313.24 o
   3   3   4    25417.66    22922.88    406.47 o
   5   3   4        4.09       65.93     63.61 o
   7   3   4    27407.31    27905.87    611.74 o
   9   3   4      437.88      276.01    102.65 o
  11   3   4    12475.07    11844.61    460.39 o
  13   3   4      175.19      277.55    126.29 o
  15   3   4     9080.55     8584.52    622.75 o
  17   3   4      402.22      497.13    245.75 o
  19   3   4     1941.48     2654.07    486.41 o
  21   3   4      740.73      164.01    348.61 o
  23   3   4        8.19      101.10    413.92 o
 -24   4   4        0.04        9.21    248.49 o
 -22   4   4       50.85      -51.95    206.48 o
 -20   4   4      184.22      138.10    171.98 o
 -18   4   4      888.19      481.27    184.13 o
 -16   4   4       84.77      278.11    167.25 o
 -14   4   4      112.48      104.01     86.64 o
 -12   4   4      520.18      310.86     74.00 o
 -10   4   4     1599.28     1933.25    133.66 o
  -8   4   4        0.75       12.68     44.42 o
  -6   4   4        2.75       24.35     51.20 o
  -4   4   4      135.44      261.68     50.16 o
  -2   4   4     2859.71     3376.51     97.11 o
   0   4   4      186.85      366.37     74.51 o
   2   4   4      334.43      505.43     77.71 o
   4   4   4        1.17       77.04     59.71 o
   6   4   4      114.82      342.27    102.96 o
   8   4   4     3722.47     2812.46    226.76 o
  10   4   4        0.82       28.60     81.51 o
  12   4   4       57.02      200.50    116.82 o
  14   4   4      102.52      156.68    116.87 o
  16   4   4        0.21       43.02    176.86 o
  18   4   4      221.09      420.03    223.23 o
  20   4   4      347.66       99.41    214.63 o
  22   4   4      181.03      -37.40    526.04 o
 -23   5   4     2109.56      837.03   1097.87 o
 -21   5   4       74.55       74.65    174.73 o
 -19   5   4     7253.83     8339.26    574.34 o
 -17   5   4     1625.71     1542.63    292.15 o
 -15   5   4    10633.15    11656.70    594.01 o
 -13   5   4     9145.34     9857.19    406.57 o
 -11   5   4    12582.30    11706.01    341.00 o
  -9   5   4    11472.21    11085.81    333.93 o
  -7   5   4    34675.32    33494.95    464.69 o
  -5   5   4    16563.35    13933.60    266.47 o
  -3   5   4    29292.70    29635.04    483.14 o
  -1   5   4    68084.17    68465.84    822.89 o
   1   5   4     4984.75     4518.13    212.39 o
   3   5   4    29112.07    28988.00    494.97 o
   5   5   4     1773.31     2785.83    256.10 o
   7   5   4    19958.59    21268.35    590.55 o
   9   5   4      582.29      733.57    156.82 o
  11   5   4     9981.30     9717.83    450.03 o
  13   5   4      888.63     1147.90    220.57 o
  15   5   4     2268.61     3132.68    481.00 o
  17   5   4      868.98     1017.06    320.80 o
  19   5   4     1461.42     1787.15    426.36 o
  21   5   4      188.09     -112.72    252.75 o
 -22   6   4      123.92      266.31    286.71 o
 -20   6   4      205.96       30.44    156.48 o
 -18   6   4      406.37      252.94    196.17 o
 -16   6   4     1970.76     2403.36    347.45 o
 -14   6   4      350.75      475.55    158.81 o
 -12   6   4       18.43      166.49     88.48 o
 -10   6   4      153.45      202.93     87.57 o
  -8   6   4      364.29      589.14    107.03 o
  -6   6   4     6026.22     5053.25    219.43 o
  -4   6   4     1911.04     2476.96    154.27 o
  -2   6   4      389.96      526.71     77.55 o
   0   6   4     5015.90     6438.49    268.52 o
   2   6   4    11413.54    10880.39    312.37 o
   4   6   4      949.83     1102.80    152.31 o
   6   6   4     5612.92     4614.88    259.79 o
   8   6   4      673.23      252.41    103.47 o
  10   6   4     1346.45     1891.15    258.63 o
  12   6   4      312.22      498.48    165.60 o
  14   6   4     4422.51     4665.96    496.71 o
  16   6   4     1096.33     1669.62    446.71 o
  18   6   4     2202.74     2649.34    757.28 o
  20   6   4      655.58      348.57    271.85 o
 -21   7   4      966.01      495.56    690.21 o
 -19   7   4      711.20      184.60    442.84 o
 -17   7   4       51.53      114.39    179.26 o
 -15   7   4     1538.86     1929.97    261.94 o
 -13   7   4     1053.34     1101.42    196.59 o
 -11   7   4     3718.75     4115.00    246.08 o
  -9   7   4     4866.27     4579.12    243.77 o
  -7   7   4      374.04      212.05     77.98 o
  -5   7   4    18462.19    19190.86    492.98 o
  -3   7   4       35.85       47.50     54.97 o
  -1   7   4      584.66      590.70     97.90 o
   1   7   4      979.29      725.46    129.24 o
   3   7   4     6925.53     6686.61    293.58 o
   5   7   4     2777.89     2931.24    351.32 o
   7   7   4     7587.33     8090.43    369.31 o
   9   7   4     6270.72     7104.85    368.13 o
  11   7   4     5884.36     6061.54    415.35 o
  13   7   4     3877.17     3629.62    356.21 o
  15   7   4      202.75      380.81    229.50 o
  17   7   4      775.65     1023.03    341.70 o
  19   7   4       32.39       50.24    236.30 o
 -20   8   4      691.50      216.59    304.63 o
 -18   8   4      560.55      362.93    291.64 o
 -16   8   4     1229.18     1789.07    336.83 o
 -14   8   4       81.33       32.98    115.12 o
 -12   8   4     4560.51     4716.67    327.06 o
 -10   8   4      243.04      293.46    106.45 o
  -8   8   4     5102.17     5344.78    275.07 o
  -6   8   4       83.02      148.09     87.91 o
  -4   8   4     1507.26     1439.33    157.21 o
  -2   8   4      552.11      619.30     96.76 o
   0   8   4     1125.45      727.00    140.65 o
   2   8   4     1526.45     1772.56    172.98 o
   4   8   4     6600.50     6239.24    325.89 o
   6   8   4      103.86       11.15     96.94 o
   8   8   4     3921.71     3886.10    291.28 o
  10   8   4     4999.37     5069.82    426.38 o
  12   8   4     1231.09     1147.10    234.50 o
  14   8   4      780.55      949.45    303.01 o
  16   8   4     1117.76      842.86    696.46 o
  18   8   4     1350.78     1438.22    366.13 o
 -19   9   4        1.12       48.80    279.65 o
 -17   9   4      615.77      436.51    382.45 o
 -15   9   4      200.84      207.08    149.93 o
 -13   9   4      557.14      700.33    216.52 o
 -11   9   4      183.28      384.01    136.65 o
  -9   9   4     1424.35     1683.89    229.87 o
  -7   9   4      324.19      338.55    117.71 o
  -5   9   4      284.40      599.10    143.98 o
  -3   9   4        1.77       75.85     79.77 o
  -1   9   4      253.26      126.65     94.54 o
   1   9   4     5739.35     5842.11    328.15 o
   3   9   4       43.98      127.10     90.46 o
   5   9   4     6570.61     7430.18    386.91 o
   7   9   4      546.85      699.28    171.85 o
   9   9   4     2298.69     3406.72    401.53 o
  11   9   4       10.88     -125.40    129.30 o
  13   9   4     2396.02     2532.48    444.83 o
  15   9   4       61.45     -186.64    186.64 o
  17   9   4      491.06      238.62    240.40 o
 -16  10   4      879.44      304.71    431.19 o
 -14  10   4        3.29       72.85    168.46 o
 -12  10   4     3012.01     3234.62    398.38 o
 -10  10   4       12.34       34.45    124.50 o
  -8  10   4     2574.26     2995.05    280.90 o
  -6  10   4      413.89      442.80    193.39 o
  -4  10   4     8468.21     9180.05    426.99 o
  -2  10   4     1768.91     1570.38    189.67 o
   0  10   4     4467.77     5116.24    326.20 o
   2  10   4      181.05      369.11    115.06 o
   4  10   4     4407.62     4242.07    323.24 o
   6  10   4       93.60      155.38    120.29 o
   8  10   4     3855.01     4295.75    333.01 o
  10  10   4       64.85       91.51    138.89 o
  12  10   4     2551.70     2909.82    445.74 o
  14  10   4       91.03        7.02    210.69 o
  16  10   4      401.48      612.14    319.30 o
 -15  11   4      581.16     1100.32    338.10 o
 -13  11   4      213.78      201.21    207.33 o
 -11  11   4      608.86      873.32    304.18 o
  -9  11   4     1202.82     1131.46    240.17 o
  -7  11   4       12.57       37.10    175.48 o
  -5  11   4     1876.77     2931.52    313.39 o
  -3  11   4     1354.86     1735.30    243.19 o
  -1  11   4     1454.32     1804.05    227.01 o
   1  11   4     1618.66     1651.99    203.95 o
   3  11   4     4627.22     5244.38    311.67 o
   5  11   4      908.55      949.94    192.68 o
   7  11   4     1274.65     1458.21    239.83 o
   9  11   4       63.10      199.77    149.38 o
  11  11   4     1197.00     1235.47    281.57 o
  13  11   4       39.75       38.00    187.97 o
 -12  12   4        0.71      370.51    266.26 o
 -10  12   4       20.86      -85.86    139.52 o
  -8  12   4      111.24      120.98    164.14 o
  -6  12   4      122.72      330.52    175.55 o
  -4  12   4     1492.86      954.73    516.42 o
  -2  12   4        0.02     -129.88    277.78 o
   0  12   4      668.32      608.73    173.87 o
   2  12   4       59.16      -29.21    134.29 o
   4  12   4      749.45      394.61    189.37 o
   6  12   4      376.93      330.14    169.91 o
   8  12   4      696.34      653.51    313.02 o
  10  12   4       11.49     -120.67    168.91 o
  -9  13   4       43.32      233.00    220.07 o
  -7  13   4     1025.48      530.13    318.50 o
  -5  13   4      187.39      269.45    198.89 o
  -3  13   4      168.23      124.51    376.39 o
  -1  13   4      535.66      686.25    187.76 o
   1  13   4      108.40      105.09    153.89 o
   3  13   4      783.89     1204.81    293.81 o
   5  13   4      425.08      628.13    401.34 o
   7  13   4     1336.20      914.68    739.39 o
  -2  14   4       18.86      360.37    331.84 o
   0  14   4       33.48     -239.25    268.17 o
 -25   1   5      710.23      798.82    315.22 o
 -23   1   5     1459.82     1936.62    636.15 o
 -21   1   5      562.01      785.20    212.63 o
 -19   1   5     9408.87     8993.89    481.46 o
 -17   1   5      955.49      991.86    197.88 o
 -15   1   5    21142.17    21684.72    639.56 o
 -13   1   5     1087.69      670.61    141.38 o
 -11   1   5    11457.67    11541.54    384.62 o
  -9   1   5     2256.50     1895.49    121.39 o
  -7   1   5    26086.00    23625.91    344.35 o
  -5   1   5      989.15      865.93     75.11 o
  -3   1   5    43631.98    44288.75    491.10 o
  -1   1   5     5081.19     5511.72    225.47 o
   1   1   5     6961.86     7673.10    173.68 o
   3   1   5     6250.50     5879.28    213.36 o
   5   1   5     1498.55     1728.72    144.00 o
   7   1   5    22278.57    22247.60    531.61 o
   9   1   5     1290.09      764.44    140.46 o
  11   1   5      727.70      935.43    166.51 o
  13   1   5      837.99      888.81    185.49 o
  15   1   5      190.64      325.11    108.62 o
  17   1   5       43.16       16.13    168.23 o
  19   1   5       17.90       25.91    174.81 o
  21   1   5      476.27       13.11    139.59 o
  23   1   5       27.19      293.25    317.26 o
 -24   2   5        8.02     -209.58    209.58 o
 -22   2   5      126.96      165.57    174.28 o
 -20   2   5      582.53      632.05    237.57 o
 -18   2   5     1555.33     1618.23    253.82 o
 -16   2   5        8.16       -0.64    111.54 o
 -14   2   5      537.15      409.96    128.61 o
 -12   2   5     2650.77     2281.51    158.00 o
 -10   2   5      258.75      212.39     67.49 o
  -8   2   5      138.61       28.50     55.17 o
  -6   2   5       11.26       14.40     38.11 o
  -4   2   5     6264.19     6926.21    167.79 o
  -2   2   5     2166.02     2858.80    131.92 o
   0   2   5     6601.50     6989.58    232.15 o
   2   2   5      236.76      125.38     53.92 o
   4   2   5     4674.69     3296.95    182.91 o
   6   2   5      676.25      703.75    119.25 o
   8   2   5    28171.86    25095.39    596.72 o
  10   2   5     3472.63     3148.05    238.29 o
  12   2   5    15996.13    17008.57    561.43 o
  14   2   5      422.46      536.48    223.46 o
  16   2   5    11547.84    12595.20    756.47 o
  18   2   5        8.59      -58.23    141.62 o
  20   2   5     3506.54       74.58    320.33 o
  22   2   5       61.49     -160.13    231.80 o
 -23   3   5      122.96      193.60    244.51 o
 -21   3   5     1007.61     1313.46    302.54 o
 -19   3   5     2729.97     2903.61    397.10 o
 -17   3   5      110.79      124.22    136.96 o
 -15   3   5     2873.71     3214.78    317.94 o
 -13   3   5     3391.20     3571.12    208.82 o
 -11   3   5     5024.86     5089.18    165.75 o
  -9   3   5     1334.58      983.39     92.70 o
  -7   3   5    12990.98    11514.71    241.99 o
  -5   3   5      306.51      253.49     51.71 o
  -3   3   5     7962.01     7985.37    171.08 o
  -1   3   5    12407.26    12195.26    248.22 o
   1   3   5     3744.82     3503.64    146.11 o
   3   3   5     1239.39     1342.79    133.05 o
   5   3   5     3984.87     4386.84    234.16 o
   7   3   5     9488.70     9486.81    366.04 o
   9   3   5       54.03      -51.32     66.36 o
  11   3   5      739.05      837.88    163.43 o
  13   3   5      250.42      155.54    110.30 o
  15   3   5      172.09      -16.43    151.33 o
  17   3   5        2.28     -112.25    153.60 o
  19   3   5      671.63      553.57    302.56 o
  21   3   5      693.47      210.87    258.01 o
 -24   4   5      288.79      153.96    339.10 o
 -22   4   5      728.56      737.29    256.12 o
 -20   4   5        0.84       47.73    176.23 o
 -18   4   5     1852.46     1521.90    284.10 o
 -16   4   5      403.87      680.37    181.03 o
 -14   4   5       28.48      -47.37     79.03 o
 -12   4   5      708.51      642.71    120.27 o
 -10   4   5      279.03      539.03     79.92 o
  -8   4   5     1706.62     1894.21    120.49 o
  -6   4   5       28.94       80.36     46.54 o
  -4   4   5      107.58      231.79     51.68 o
  -2   4   5      749.52     1002.02     87.37 o
   0   4   5    16051.57    16402.30    758.04 o
   2   4   5       97.14      159.64     57.98 o
   4   4   5    12333.65    10126.83    354.03 o
   6   4   5      913.91     1052.11    154.80 o
   8   4   5     7176.04     6614.11    334.28 o
  10   4   5     1186.97     1346.80    202.82 o
  12   4   5    17221.15    18980.43    632.34 o
  14   4   5       26.80      263.36    172.85 o
  16   4   5    18963.76    20627.13    993.92 o
  18   4   5      559.89     1071.56    318.78 o
  20   4   5     3075.43      979.19   1436.47 o
  22   4   5     2538.17     1102.78   1249.03 o
 -23   5   5      571.67      196.09    285.47 o
 -21   5   5      113.34      -65.46    144.42 o
 -19   5   5     3407.09     3551.83    451.29 o
 -17   5   5       60.09        2.99    135.99 o
 -15   5   5     1387.74     1307.61    264.67 o
 -13   5   5     4105.83     3744.15    237.75 o
 -11   5   5     8451.20     8622.87    267.74 o
  -9   5   5        3.15       91.26     59.55 o
  -7   5   5     4350.08     3455.50    155.53 o
  -5   5   5     4289.24     4816.06    163.28 o
  -3   5   5    23242.81    20391.53    423.25 o
  -1   5   5      128.86      124.54     60.19 o
   1   5   5    23985.54    23129.88    468.65 o
   3   5   5       10.13       15.80     50.34 o
   5   5   5       44.77      -23.67     58.23 o
   7   5   5     1160.34     1297.08    184.08 o
   9   5   5     5179.23     6186.69    393.94 o
  11   5   5     7242.93     7534.76    409.73 o
  13   5   5     2158.77     2176.91    293.55 o
  15   5   5        2.98      142.25    186.78 o
  17   5   5      671.32      804.85    301.56 o
  19   5   5       57.82      133.57    230.16 o
  21   5   5      250.73      159.08    273.09 o
 -22   6   5      337.13      205.57    219.98 o
 -20   6   5        2.44      -99.49    177.87 o
 -18   6   5       74.77       88.23    178.71 o
 -16   6   5       10.03       55.80    143.04 o
 -14   6   5     4643.88     4451.55    313.89 o
 -12   6   5       16.62        8.79    118.48 o
 -10   6   5     5947.87     6139.95    266.60 o
  -8   6   5     4131.09     4143.91    212.19 o
  -6   6   5     8597.53     8391.05    275.44 o
  -4   6   5      617.41      531.28     91.90 o
  -2   6   5     8880.29     8044.85    219.58 o
   0   6   5     3518.95     3563.93    206.50 o
   2   6   5     5236.56     5045.76    224.99 o
   4   6   5    14162.36    13681.71    428.91 o
   6   6   5     5176.81     5504.21    284.06 o
   8   6   5    12757.80    12896.64    512.79 o
  10   6   5     1605.97     1966.73    282.12 o
  12   6   5     8058.35     8754.12    482.25 o
  14   6   5       13.73      107.44    134.79 o
  16   6   5      621.18      811.82    295.46 o
  18   6   5      435.02      660.80    292.71 o
  20   6   5     1053.39     1834.97    436.08 o
 -21   7   5       49.16      -77.73    212.63 o
 -19   7   5     6239.27     6103.38    645.29 o
 -17   7   5        6.78     -102.07    162.68 o
 -15   7   5     9633.89    10397.61    474.00 o
 -13   7   5       98.22      161.30    139.50 o
 -11   7   5     8253.65     7984.54    323.99 o
  -9   7   5      514.74      351.85    103.88 o
  -7   7   5     8554.35     8146.37    299.04 o
  -5   7   5      332.54      196.25     79.22 o
  -3   7   5    11411.89     9682.82    262.73 o
  -1   7   5     1222.39     1168.96    130.70 o
   1   7   5    12973.17    11697.36    407.46 o
   3   7   5     1140.17     1162.09    140.96 o
   5   7   5      879.61     1236.94    176.78 o
   7   7   5       19.01      -80.43     80.43 o
   9   7   5     2088.27     2308.48    270.19 o
  11   7   5      152.19      173.77    139.29 o
  13   7   5     2195.25     2316.69    311.95 o
  15   7   5      821.87     1002.67    419.68 o
  17   7   5      412.87       97.51    228.97 o
  19   7   5      400.82      518.13    276.66 o
 -20   8   5       17.91     -113.91    219.38 o
 -18   8   5      305.33      281.94    177.43 o
 -16   8   5      410.10      374.13    199.17 o
 -14   8   5     4487.05     4133.84    329.51 o
 -12   8   5        0.28      178.24    123.32 o
 -10   8   5     8565.88     8397.76    348.06 o
  -8   8   5       86.14       14.70     87.28 o
  -6   8   5     1670.74     2071.14    191.78 o
  -4   8   5       46.85       54.19     75.14 o
  -2   8   5     6100.31     6397.10    227.78 o
   0   8   5      162.71      139.36     94.81 o
   2   8   5     7466.06     7225.43    318.62 o
   4   8   5      739.32      681.36    150.91 o
   6   8   5     5086.59     5402.88    320.23 o
   8   8   5     1079.07      820.73    175.34 o
  10   8   5       45.45       24.12    135.84 o
  12   8   5      667.11      552.91    201.07 o
  14   8   5       91.86      287.03    210.70 o
  16   8   5       73.40      259.25    214.82 o
  18   8   5        1.02       54.35    219.87 o
 -19   9   5     1452.70      640.11    398.41 o
 -17   9   5      122.97      176.44    198.21 o
 -15   9   5     3919.71     4156.36    373.60 o
 -13   9   5      350.28      506.32    159.63 o
 -11   9   5     7758.38     8187.22    407.15 o
  -9   9   5     2126.17     1709.26    229.59 o
  -7   9   5     2730.21     2976.98    263.75 o
  -5   9   5     5464.76     4827.84    310.76 o
  -3   9   5       59.06      -40.93     77.93 o
  -1   9   5      991.77     1052.44    148.13 o
   1   9   5      915.71      903.98    146.91 o
   3   9   5     4406.98     4977.27    273.31 o
   5   9   5     2319.68     2539.45    273.76 o
   7   9   5     3569.04     4218.55    312.91 o
   9   9   5     1327.11     1597.38    242.55 o
  11   9   5     6275.51     7428.77    487.47 o
  13   9   5      292.01      227.88    218.08 o
  15   9   5     1489.36     2888.51    486.49 o
  17   9   5       32.46     -211.85    211.85 o
 -16  10   5       17.42     -228.23    316.82 o
 -14  10   5       41.72     -137.74    185.00 o
 -12  10   5      543.45      272.98    578.59 o
 -10  10   5       54.11      106.13    124.34 o
  -8  10   5     1576.56     1571.66    285.01 o
  -6  10   5     1306.47     1595.83    224.33 o
  -4  10   5     2282.55     2214.09    253.04 o
  -2  10   5      984.35     1091.84    162.42 o
   0  10   5       12.74      145.33    103.28 o
   2  10   5      182.59      125.95    156.09 o
   4  10   5      218.02      611.27    162.81 o
   6  10   5      288.74      240.18    135.32 o
   8  10   5     2741.54     3450.76    320.13 o
  10  10   5        1.00      143.84    167.14 o
  12  10   5      649.20      570.36    217.52 o
  14  10   5      130.13      434.66    255.52 o
 -15  11   5      547.26      476.80    446.46 o
 -13  11   5      313.65       78.66    210.93 o
 -11  11   5      704.32     1064.26    329.79 o
  -9  11   5     1005.99      938.66    238.46 o
  -7  11   5      615.46      643.42    196.70 o
  -5  11   5     1744.47     1694.43    297.44 o
  -3  11   5      457.32      886.67    233.43 o
  -1  11   5     4903.88     5295.92    370.89 o
   1  11   5     1219.11     1218.27    214.37 o
   3  11   5     3447.80     4143.28    420.03 o
   5  11   5        3.47      125.21    156.28 o
   7  11   5     1477.22     1675.21    317.30 o
   9  11   5       38.26       81.80    163.55 o
  11  11   5      653.89      814.69    322.10 o
  13  11   5      206.55      168.17    345.85 o
 -12  12   5      144.96     -179.13    212.37 o
 -10  12   5      568.08      895.35    264.27 o
  -8  12   5      610.68      198.37    167.47 o
  -6  12   5     1301.21      757.92    716.17 o
  -4  12   5      633.70      449.53    194.75 o
  -2  12   5      566.24      715.44    281.59 o
   0  12   5      671.70     1037.41    214.09 o
   2  12   5     1106.92     1448.94    242.15 o
   4  12   5     1387.30     1384.47    682.10 o
   6  12   5      967.47      556.70    418.65 o
   8  12   5      551.98      398.96    374.79 o
  10  12   5        1.12       74.44    209.57 o
  -9  13   5       96.51     -149.88    200.70 o
  -7  13   5       15.02        7.50    186.45 o
  -5  13   5      473.40      290.69    198.76 o
  -3  13   5       26.95       39.18    243.52 o
  -1  13   5      254.55      147.98    146.66 o
   1  13   5      202.82      128.31    140.48 o
   3  13   5      289.71      177.54    185.10 o
   5  13   5      243.50     -186.87    186.87 o
   7  13   5        1.00      144.16    203.76 o
 -24   0   6       46.16     -271.78    271.78 o
 -22   0   6      162.92       67.51    329.09 o
 -20   0   6      240.06      568.94    249.74 o
 -18   0   6      505.82      779.34    276.63 o
 -16   0   6      446.36      546.93    217.82 o
 -14   0   6     3799.75     2945.95    349.48 o
 -12   0   6    10518.41     9361.14    512.59 o
 -10   0   6    37221.52    32524.37    859.19 o
  -8   0   6     5017.77     4883.29    302.51 o
  -6   0   6    32847.48    29061.65    429.81 o
  -4   0   6    56774.64    63195.43    678.06 o
  -2   0   6   273662.28   288087.09   2374.47 o
   0   0   6   116186.34   120198.06   1645.68 o
   2   0   6   237020.30   230043.02   2939.51 o
   4   0   6     3055.49     2608.17    280.29 o
   6   0   6    81613.04    82525.99   1853.90 o
   8   0   6     9090.48     7905.09    606.62 o
  10   0   6    33988.23    33591.32    898.87 o
  12   0   6    23669.16    22867.81   1062.59 o
  14   0   6     2337.48     3044.81    600.87 o
  16   0   6     5825.29     5605.24    746.26 o
  18   0   6     1774.18     1255.29    474.99 o
  20   0   6     1467.12      269.28    269.78 o
  22   0   6      480.59      339.85    396.41 o
 -25   1   6      521.38     1020.30    335.83 o
 -23   1   6      105.17      -49.75    159.56 o
 -21   1   6      531.95      730.94    212.43 o
 -19   1   6        5.01      -91.54    119.72 o
 -17   1   6       59.19      -77.50    125.85 o
 -15   1   6        3.24      -33.17     96.66 o
 -13   1   6      949.89      828.01    151.02 o
 -11   1   6       13.82       22.78     44.62 o
  -9   1   6     2546.37     2641.34    137.25 o
  -7   1   6      319.59      606.70     56.58 o
  -5   1   6     7658.31     8595.25    192.55 o
  -3   1   6     3156.44     3116.44    138.79 o
  -1   1   6      286.02      553.18     58.74 o
   1   1   6     1075.48     1760.24    109.15 o
   3   1   6     4161.22     4803.55    202.72 o
   5   1   6       94.90      171.33     72.14 o
   7   1   6       17.14       22.20     75.48 o
   9   1   6      621.52      433.78    112.02 o
  11   1   6     1364.06     1205.51    189.40 o
  13   1   6      529.47      590.24    158.48 o
  15   1   6      229.32      183.92    108.40 o
  17   1   6     1427.22     1446.23    352.47 o
  19   1   6       37.00      -36.25    182.38 o
  21   1   6       26.36       54.79    195.63 o
 -24   2   6     1540.23     2113.47    459.12 o
 -22   2   6        7.76     -166.53    166.53 o
 -20   2   6     1642.38     1663.97    272.74 o
 -18   2   6     1203.89     1857.22    276.13 o
 -16   2   6     3251.21     2665.19    294.30 o
 -14   2   6     6693.13     5795.34    329.95 o
 -12   2   6      296.22      348.37     80.50 o
 -10   2   6     6639.95     5486.54    206.14 o
  -8   2   6       29.95       48.49     61.99 o
  -6   2   6    13118.12    13244.25    288.40 o
  -4   2   6     1276.89      930.46     73.56 o
  -2   2   6    46763.53    44130.08    764.81 o
   0   2   6    18325.28    17590.97    287.76 o
   2   2   6    20253.12    19864.84    690.21 o
   4   2   6     9059.68     7563.48    277.87 o
   6   2   6    18039.67    16646.37    466.80 o
   8   2   6     8667.99     8497.62    381.38 o
  10   2   6    12329.88    12235.41    458.89 o
  12   2   6     9243.83     8125.49    405.84 o
  14   2   6      628.11      629.44    184.34 o
  16   2   6     8360.42     7598.80    923.45 o
  18   2   6      107.53       19.79    176.93 o
  20   2   6     3384.49      337.77    402.16 o
  22   2   6      590.89      149.66    258.92 o
 -23   3   6      143.97      179.93    309.38 o
 -21   3   6     2547.14     2925.80    423.15 o
 -19   3   6     3974.84     4050.28    355.57 o
 -17   3   6    11530.23    11311.96    507.22 o
 -15   3   6     2445.23     2829.63    281.38 o
 -13   3   6     2101.47     2248.40    178.59 o
 -11   3   6     5557.54     5156.97    223.68 o
  -9   3   6     2401.05     2215.57    118.65 o
  -7   3   6     2026.06     1730.74    111.34 o
  -5   3   6       76.71      315.38     53.82 o
  -3   3   6     7884.99     7620.18    200.05 o
  -1   3   6     5471.47     4654.19    241.15 o
   1   3   6      237.44      256.84     57.05 o
   3   3   6     4770.58     4793.33    224.20 o
   5   3   6       37.55      156.42     83.87 o
   7   3   6       19.89       38.04     70.96 o
   9   3   6      749.69      378.13    116.77 o
  11   3   6      365.15      307.75    117.81 o
  13   3   6       88.92      131.31    130.69 o
  15   3   6     1554.57     1264.43    235.91 o
  17   3   6     2123.39     2501.42    434.73 o
  19   3   6      170.26      239.20    202.41 o
  21   3   6       16.98       60.67    243.11 o
 -24   4   6       16.44        6.86    294.14 o
 -22   4   6       74.79      108.61    186.44 o
 -20   4   6      877.72      932.72    275.40 o
 -18   4   6      133.80      249.11    144.45 o
 -16   4   6     2716.09     2705.18    291.66 o
 -14   4   6      669.25      498.89    121.33 o
 -12   4   6    21797.47    22535.96    494.64 o
 -10   4   6      107.33      117.74     57.82 o
  -8   4   6    10698.01    11633.58    265.77 o
  -6   4   6     9771.74     9503.84    224.60 o
  -4   4   6    14293.05    13402.83    265.32 o
  -2   4   6    14869.78    16014.64    263.74 o
   0   4   6     3106.19     3669.83    167.48 o
   2   4   6       27.73       67.67     58.81 o
   4   4   6     5019.66     5413.69    262.50 o
   6   4   6      934.73      804.13    139.82 o
   8   4   6       74.96       -3.31     81.17 o
  10   4   6     5396.28     5712.28    340.40 o
  12   4   6     3015.84     2629.29    287.73 o
  14   4   6     1397.52     1700.59    274.82 o
  16   4   6       32.32       97.38    195.03 o
  18   4   6      947.93      954.59    304.31 o
  20   4   6      166.49       81.78    216.86 o
 -23   5   6      443.22      427.43    262.51 o
 -21   5   6     3515.37     3563.08    467.53 o
 -19   5   6     3710.29     3837.21    437.84 o
 -17   5   6      238.73      193.37    156.14 o
 -15   5   6     4187.45     4326.41    397.48 o
 -13   5   6       26.45       29.36     83.42 o
 -11   5   6     2358.34     2463.04    155.41 o
  -9   5   6      937.86     1038.40    125.01 o
  -7   5   6    15111.48    15528.93    312.67 o
  -5   5   6       49.19        2.04     40.33 o
  -3   5   6    20714.15    19957.53    298.77 o
  -1   5   6      217.53       31.74     54.87 o
   1   5   6    11488.89    11622.62    367.21 o
   3   5   6        1.43        3.87     52.91 o
   5   5   6     7206.58     7396.76    407.20 o
   7   5   6       15.75        9.03     77.74 o
   9   5   6      378.38      461.65    141.77 o
  11   5   6     1257.85      980.07    199.78 o
  13   5   6      433.75      479.11    178.98 o
  15   5   6      338.82      683.64    255.99 o
  17   5   6     1402.35     1468.08    394.65 o
  19   5   6      243.89      295.99    272.78 o
  21   5   6      661.38     1200.57    424.84 o
 -22   6   6      753.62      691.24    380.33 o
 -20   6   6        5.99      -63.83    143.42 o
 -18   6   6     3642.46     4288.52    433.76 o
 -16   6   6     3649.54     3647.89    369.47 o
 -14   6   6       14.51      -28.16    104.11 o
 -12   6   6      561.98      823.29    173.02 o
 -10   6   6       21.84      126.51     71.63 o
  -8   6   6     1494.61     1658.47    135.91 o
  -6   6   6     1926.80     2089.50    127.00 o
  -4   6   6     5275.12     4363.04    221.73 o
  -2   6   6       80.05      128.21     50.49 o
   0   6   6      431.83      270.93     84.34 o
   2   6   6     1454.87     1062.89    126.80 o
   4   6   6     4993.33     5575.92    275.57 o
   6   6   6     3422.46     2825.89    363.12 o
   8   6   6     1227.91     2150.90    269.96 o
  10   6   6     1659.57     2425.20    283.73 o
  12   6   6      114.94      243.44    157.08 o
  14   6   6     5904.13     6348.52    432.86 o
  16   6   6     2564.69     2630.99    463.78 o
  18   6   6     1952.31     1865.25    415.75 o
  20   6   6     1416.04     2104.42    488.74 o
 -21   7   6        8.46      130.70    219.39 o
 -19   7   6      111.27       98.43    156.40 o
 -17   7   6       46.50       75.47    182.00 o
 -15   7   6      678.59      804.36    186.23 o
 -13   7   6       33.32      111.01    109.31 o
 -11   7   6     5566.06     5149.92    356.18 o
  -9   7   6     4576.09     4717.47    245.41 o
  -7   7   6    10449.84    10966.85    347.14 o
  -5   7   6     4137.03     4673.95    223.14 o
  -3   7   6     2187.58     2509.24    143.92 o
  -1   7   6     2721.42     2653.18    171.43 o
   1   7   6     2818.20     2352.31    182.53 o
   3   7   6      579.94      667.68    118.02 o
   5   7   6      889.09      911.89    165.76 o
   7   7   6     2366.27     1998.54    245.69 o
   9   7   6      550.84      710.76    186.15 o
  11   7   6        8.20        7.20    127.55 o
  13   7   6     1288.05     1483.77    265.68 o
  15   7   6       16.29       76.44    387.65 o
  17   7   6      107.72       85.12    219.85 o
  19   7   6       23.62      251.23    280.98 o
 -20   8   6      235.53       37.55    218.72 o
 -18   8   6     1392.72      667.84    451.32 o
 -16   8   6      613.25      815.22    232.37 o
 -14   8   6     5181.76     5752.58    369.01 o
 -12   8   6      488.93      650.78    166.08 o
 -10   8   6     8654.57     9346.31    366.12 o
  -8   8   6      900.22      797.76    137.76 o
  -6   8   6     4397.18     4645.01    274.46 o
  -4   8   6     1375.65     1407.17    155.54 o
  -2   8   6     5848.94     6127.56    224.72 o
   0   8   6      982.48      796.00    121.79 o
   2   8   6    10500.72    10068.79    351.23 o
   4   8   6       35.45       38.88    116.17 o
   6   8   6     8459.19     9059.34    410.37 o
   8   8   6     1962.68     2487.73    304.99 o
  10   8   6     7790.29     8171.81    484.16 o
  12   8   6     6109.64     7589.74    483.80 o
  14   8   6     1289.27     1259.33    346.47 o
  16   8   6     3668.48     4052.93    549.58 o
  18   8   6       71.96     -167.13    230.41 o
 -19   9   6      154.83       12.74    284.40 o
 -17   9   6      509.97       96.22    232.32 o
 -15   9   6       53.95       36.47    140.93 o
 -13   9   6      185.19       54.49    135.04 o
 -11   9   6     1013.92      967.52    189.57 o
  -9   9   6       29.70       61.14    164.06 o
  -7   9   6      854.74     1083.68    185.10 o
  -5   9   6     1482.98     1601.77    214.67 o
  -3   9   6      191.64      161.46     91.82 o
  -1   9   6       86.60      109.99     85.08 o
   1   9   6       86.62      231.13    100.72 o
   3   9   6        5.21      -77.31     77.31 o
   5   9   6     1582.54     1765.58    233.76 o
   7   9   6     1709.18     1606.51    238.64 o
   9   9   6      228.78      305.59    162.46 o
  11   9   6       81.48      -90.32    137.71 o
  13   9   6      155.06      213.64    175.55 o
  15   9   6      162.34      447.76    287.29 o
  17   9   6      201.63      526.38    308.70 o
 -16  10   6      105.25      313.32    378.89 o
 -14  10   6      974.36      359.34    629.64 o
 -12  10   6     2406.20     2360.53    433.91 o
 -10  10   6     3919.31     3774.04    367.98 o
  -8  10   6       43.65       87.07    132.25 o
  -6  10   6     6567.50     6855.10    457.77 o
  -4  10   6        9.72       84.75    135.22 o
  -2  10   6     1964.08     1973.10    300.61 o
   0  10   6      518.47      437.92    125.31 o
   2  10   6     4772.71     5622.98    356.36 o
   4  10   6     1060.23     1348.60    260.88 o
   6  10   6     3288.30     3961.29    450.00 o
   8  10   6     1924.81     2230.28    424.08 o
  10  10   6      108.72      -42.05    174.93 o
  12  10   6      520.83      536.69    277.66 o
  14  10   6      169.62      564.58    406.92 o
 -15  11   6      202.40     -241.25    241.25 o
 -13  11   6      551.82      263.23    486.25 o
 -11  11   6      447.15      787.31    273.00 o
  -9  11   6       65.36       50.16    151.30 o
  -7  11   6     3262.38     3431.39    397.12 o
  -5  11   6       28.45       13.75    143.10 o
  -3  11   6     1548.15     2169.22    334.85 o
  -1  11   6      107.99      222.31    137.08 o
   1  11   6      710.14     1338.04    231.85 o
   3  11   6      736.91      771.71    179.95 o
   5  11   6      940.81     1467.51    294.91 o
   7  11   6      298.04       11.92    152.94 o
   9  11   6      290.75      312.46    242.16 o
  11  11   6        1.77     -200.59    200.59 o
  13  11   6      203.37      294.80    405.92 o
 -12  12   6      582.68      322.54    518.28 o
 -10  12   6       70.07      -11.68    211.20 o
  -8  12   6      534.58      218.54    415.45 o
  -6  12   6      260.70      179.45    175.80 o
  -4  12   6      681.06      401.91    382.70 o
  -2  12   6      847.54      526.45    324.08 o
   0  12   6        3.79      -37.62    122.41 o
   2  12   6      288.78      276.13    156.07 o
   4  12   6        0.97     -149.87    149.87 o
   6  12   6       25.59      171.59    168.79 o
   8  12   6       24.27      181.91    243.76 o
  10  12   6      149.90      -78.05    215.01 o
  -9  13   6       51.49      119.03    214.18 o
  -7  13   6      732.45      542.72    415.10 o
  -5  13   6       80.48      359.26    213.42 o
  -3  13   6     1390.62      822.30    546.57 o
  -1  13   6       53.28       77.10    143.10 o
   1  13   6     1500.51     1871.92    365.04 o
   3  13   6      356.76      343.97    220.17 o
   5  13   6     1065.10      662.56    447.73 o
   7  13   6        1.54       14.13    199.98 o
 -25   1   7      802.64      878.81    446.71 o
 -23   1   7      142.29      123.68    138.58 o
 -21   1   7     1056.35     1042.50    236.35 o
 -19   1   7       10.42       21.73    123.63 o
 -17   1   7     1919.99     1940.78    263.07 o
 -15   1   7     1455.63     1661.55    221.99 o
 -13   1   7     2615.81     2589.70    222.18 o
 -11   1   7      630.56      613.62     83.51 o
  -9   1   7    11088.36    11818.52    265.71 o
  -7   1   7     3036.59     3643.43    118.85 o
  -5   1   7       66.95       61.28     37.55 o
  -3   1   7     2710.19     2938.53    155.96 o
  -1   1   7      771.83      545.86     84.87 o
   1   1   7     5543.12     5817.66    195.78 o
   3   1   7       45.49       47.07     53.37 o
   5   1   7     5612.51     5045.11    456.89 o
   7   1   7     4740.21     5189.53    275.36 o
   9   1   7      848.77     1083.95    171.39 o
  11   1   7     1166.55     1348.86    202.39 o
  13   1   7     6635.32     7435.76    407.24 o
  15   1   7      238.75      381.78    129.91 o
  17   1   7     4028.55     4385.15    499.26 o
  19   1   7      526.12      609.64    268.78 o
  21   1   7     1274.46     -116.93    193.04 o
 -24   2   7      324.27      -59.51    388.94 o
 -22   2   7      713.55      699.38    337.18 o
 -20   2   7      893.94     1140.54    233.54 o
 -18   2   7     1349.75     1431.29    243.43 o
 -16   2   7     4388.56     3793.41    302.00 o
 -14   2   7    11436.99    11359.01    440.02 o
 -12   2   7     2702.78     2335.65    160.16 o
 -10   2   7    26194.00    25928.72    442.94 o
  -8   2   7     4433.19     3585.39    167.57 o
  -6   2   7     1738.47     1024.75     94.57 o
  -4   2   7     4505.90     5121.46    175.60 o
  -2   2   7    21845.44    19526.56    968.99 o
   0   2   7     4085.50     3323.93    150.15 o
   2   2   7      756.27     1109.07    113.11 o
   4   2   7     1291.80     1046.57    131.01 o
   6   2   7    19710.24    16564.32    467.93 o
   8   2   7       11.82       -8.56     65.44 o
  10   2   7    18637.62    19739.63    732.59 o
  12   2   7      609.84      692.30    171.48 o
  14   2   7     2862.17     2932.69    290.05 o
  16   2   7      466.94      212.31    181.24 o
  18   2   7     2005.26     2056.98    602.37 o
  20   2   7       52.52      -13.80    164.08 o
  22   2   7      684.89       10.09    264.87 o
 -23   3   7      166.41      413.25    422.62 o
 -21   3   7     1403.90     1297.31    252.08 o
 -19   3   7      237.57      242.11    150.99 o
 -17   3   7       43.52       29.70    119.07 o
 -15   3   7     1899.13     2102.26    257.91 o
 -13   3   7        7.51       46.61     70.11 o
 -11   3   7     1007.40      979.50    123.39 o
  -9   3   7    12506.32    12536.20    311.96 o
  -7   3   7     2218.65     2443.07    136.68 o
  -5   3   7      302.52      245.68     54.70 o
  -3   3   7       39.25       55.54     38.55 o
  -1   3   7      825.34      740.95     73.63 o
   1   3   7      190.66      288.25     59.95 o
   3   3   7     2374.24     2277.63    166.36 o
   5   3   7      622.83      759.13    125.82 o
   7   3   7      457.70      359.18    109.41 o
   9   3   7      127.76      135.25     95.18 o
  11   3   7     4608.67     5503.09    346.39 o
  13   3   7       30.23       86.34    117.44 o
  15   3   7     1804.48     2230.41    301.58 o
  17   3   7     2090.80     2007.33    399.57 o
  19   3   7       70.90      164.21    306.31 o
  21   3   7      787.50       -2.25    237.00 o
 -24   4   7     1923.38     2559.08    404.22 o
 -22   4   7      176.63       86.55    189.71 o
 -20   4   7     3646.33     4780.50    496.33 o
 -18   4   7     6918.47     7576.45    435.11 o
 -16   4   7     3944.14     4635.97    339.85 o
 -14   4   7     9117.71     9307.02    416.04 o
 -12   4   7     6800.21     5947.97    260.33 o
 -10   4   7    32320.43    31150.94    461.73 o
  -8   4   7    14622.83    12657.19    299.42 o
  -6   4   7    55737.37    52515.87    642.89 o
  -4   4   7      374.29      332.03     62.39 o
  -2   4   7    34008.52    29696.58    448.74 o
   0   4   7     4645.00     4975.02    289.28 o
   2   4   7    30059.44    23777.83    442.53 o
   4   4   7    13250.26    10858.91    371.40 o
   6   4   7    22941.83    24052.36    604.94 o
   8   4   7      602.74      626.31    147.40 o
  10   4   7    11062.22    12277.04    498.90 o
  12   4   7     1304.98     1255.80    344.24 o
  14   4   7     6308.85     6405.45    423.19 o
  16   4   7      106.06      305.48    208.49 o
  18   4   7     2006.64     1168.05    548.56 o
  20   4   7      810.36      572.02    329.84 o
 -23   5   7      428.23      474.82    245.26 o
 -21   5   7       65.93       29.69    187.90 o
 -19   5   7       96.44       65.92    167.25 o
 -17   5   7        2.75       37.35    116.49 o
 -15   5   7       30.76       72.38    119.86 o
 -13   5   7     2285.51     2275.15    206.29 o
 -11   5   7       82.03       33.65     61.42 o
  -9   5   7     1661.21     1189.84    120.18 o
  -7   5   7     2284.51     2177.78    131.04 o
  -5   5   7     3072.03     3494.86    144.19 o
  -3   5   7     1052.53     1567.69    110.72 o
  -1   5   7     3677.57     3710.70    237.35 o
   1   5   7     5167.87     5296.41    207.86 o
   3   5   7       39.11      112.47     63.11 o
   5   5   7       41.80      -24.19     65.49 o
   7   5   7      234.47       54.78     85.25 o
   9   5   7     2001.54     1809.80    245.33 o
  11   5   7     1723.11     2894.94    311.16 o
  13   5   7      231.92      133.35    133.29 o
  15   5   7     1015.08      890.81    289.95 o
  17   5   7       34.88       82.83    187.52 o
  19   5   7       51.73       69.32    220.26 o
 -22   6   7       11.51     -186.17    186.17 o
 -20   6   7     1285.25      647.07    526.65 o
 -18   6   7       19.54      -38.28    159.55 o
 -16   6   7     2977.49     2986.57    368.98 o
 -14   6   7     5263.72     5862.86    344.70 o
 -12   6   7     2703.01     2684.19    261.77 o
 -10   6   7     4071.56     3899.23    198.50 o
  -8   6   7     3417.27     3085.40    166.17 o
  -6   6   7     9015.32     8038.28    274.50 o
  -4   6   7    13093.85    12793.19    349.40 o
  -2   6   7    19755.67    18665.38    325.95 o
   0   6   7       13.88        9.96     63.73 o
   2   6   7    10209.54    11079.96    325.62 o
   4   6   7     3603.04     3708.08    266.27 o
   6   6   7     6469.87     5639.13    332.88 o
   8   6   7      498.88      810.60    178.01 o
  10   6   7     5006.06     5571.17    375.26 o
  12   6   7     1561.49     1822.36    275.77 o
  14   6   7     1085.02     1236.86    251.04 o
  16   6   7     2177.63     2854.09    493.58 o
  18   6   7       68.65       79.48    228.72 o
  20   6   7      874.62     1099.09    381.89 o
 -21   7   7      264.52      210.60    219.03 o
 -19   7   7      113.62      122.18    157.22 o
 -17   7   7      827.67      932.79    246.93 o
 -15   7   7        6.78       24.72    143.49 o
 -13   7   7     1068.16     1107.49    194.41 o
 -11   7   7       26.89      -12.83     85.25 o
  -9   7   7      406.25      182.41     94.55 o
  -7   7   7      532.95      465.97    109.88 o
  -5   7   7       34.73      112.65     72.30 o
  -3   7   7      335.11      386.10     89.89 o
  -1   7   7     1047.82      849.68    178.56 o
   1   7   7       90.99      192.91     75.12 o
   3   7   7     1163.42     1136.34    146.14 o
   5   7   7       62.66       62.53    111.33 o
   7   7   7       19.96       66.09    110.55 o
   9   7   7      382.11      442.57    155.20 o
  11   7   7       19.02       23.52    123.35 o
  13   7   7     1559.22     2199.71    322.61 o
  15   7   7        1.92      -52.41    175.97 o
  17   7   7     1018.23      849.65    330.22 o
  19   7   7      143.25      342.78    387.90 o
 -20   8   7      522.81       23.90    264.92 o
 -18   8   7      297.41      -21.54    183.50 o
 -16   8   7      533.27      560.46    194.37 o
 -14   8   7      619.89      357.47    152.79 o
 -12   8   7      442.49      484.77    160.99 o
 -10   8   7     1531.29     1358.47    176.08 o
  -8   8   7       42.60      177.47     90.39 o
  -6   8   7        1.39       88.71     86.05 o
  -4   8   7       55.14      -29.48     72.33 o
  -2   8   7      131.02      144.56     70.56 o
   0   8   7     3240.30     3262.38    279.64 o
   2   8   7       49.06       44.04     79.55 o
   4   8   7      670.69      956.55    175.81 o
   6   8   7      460.03      623.97    165.98 o
   8   8   7     6120.28     7214.79    444.48 o
  10   8   7        2.24       46.62    129.94 o
  12   8   7     2923.25     3097.76    411.86 o
  14   8   7      138.28      133.69    201.15 o
  16   8   7      923.70     1319.06    373.52 o
  18   8   7        1.32      259.46    258.26 o
 -19   9   7       83.75      417.23    319.91 o
 -17   9   7     1673.69     1251.73   1371.40 o
 -15   9   7      141.43       87.51    189.13 o
 -13   9   7     1859.55     2343.45    332.60 o
 -11   9   7        0.65       35.19    132.98 o
  -9   9   7     1348.16     1530.26    260.41 o
  -7   9   7       44.16      278.91    144.52 o
  -5   9   7     4550.21     4782.67    297.81 o
  -3   9   7      361.09      291.25    114.09 o
  -1   9   7       39.52       62.75     81.01 o
   1   9   7      399.03      670.88    157.47 o
   3   9   7     1138.89     1042.11    162.11 o
   5   9   7       33.49      117.55    118.67 o
   7   9   7     1497.49     1661.41    271.18 o
   9   9   7     1223.66     1440.46    277.40 o
  11   9   7     1306.57     1124.46    250.76 o
  13   9   7      646.09      878.25    244.14 o
  15   9   7      792.84      711.98    311.32 o
 -16  10   7      182.41      -11.51    352.36 o
 -14  10   7      882.60      229.53    435.20 o
 -12  10   7      235.55      364.67    224.33 o
 -10  10   7     2284.70     2527.94    346.27 o
  -8  10   7       10.34      -14.75    135.27 o
  -6  10   7     2625.72     2832.97    360.79 o
  -4  10   7       28.99      244.98    157.03 o
  -2  10   7     2229.73     2934.17    372.83 o
   0  10   7      492.72      850.68    181.39 o
   2  10   7     2177.86     2532.91    294.00 o
   4  10   7     1178.02     1349.02    269.95 o
   6  10   7     2197.93     2301.38    478.13 o
   8  10   7      302.66      104.35    208.93 o
  10  10   7     3390.99     3215.53    945.72 o
  12  10   7      244.16      688.12    287.23 o
  14  10   7     1182.99     1090.62    492.50 o
 -15  11   7      627.55      590.38    433.94 o
 -13  11   7      153.19      165.70    281.04 o
 -11  11   7      537.23      236.70    381.14 o
  -9  11   7      308.74      540.44    201.18 o
  -7  11   7        0.87      187.72    161.33 o
  -5  11   7     1252.65     1709.87    299.82 o
  -3  11   7      115.48      227.14    163.67 o
  -1  11   7     4023.95     3973.36    334.01 o
   1  11   7      318.51      402.91    165.97 o
   3  11   7     2038.05     1859.76    270.57 o
   5  11   7       65.55       44.21    162.28 o
   7  11   7      668.42      463.05    393.65 o
   9  11   7        4.81     -197.22    270.78 o
  11  11   7      615.63      811.84    355.61 o
  13  11   7       32.08     -104.61    310.32 o
 -12  12   7      990.70      516.11    586.60 o
 -10  12   7     1238.45      397.33    565.83 o
  -8  12   7      441.43      234.45    241.67 o
  -6  12   7     1911.11      948.42    692.04 o
  -4  12   7      572.64      473.13    488.84 o
  -2  12   7     2238.53     2262.42    353.11 o
   0  12   7        6.45      -63.92    124.12 o
   2  12   7     4699.79     5590.38    397.65 o
   4  12   7      221.42      170.53    239.05 o
   6  12   7     1257.39      647.54    469.56 o
   8  12   7      205.79      135.57    370.88 o
  10  12   7      810.04      779.16    331.48 o
  -9  13   7      187.17      -38.26    273.63 o
  -7  13   7       17.13     -165.55    165.55 o
  -5  13   7        0.46     -127.66    183.90 o
  -3  13   7       23.12     -141.57    141.57 o
  -1  13   7        9.37      -62.46    145.90 o
   1  13   7      115.59      197.40    156.09 o
   3  13   7       57.12     -160.67    160.67 o
   5  13   7       18.89      238.44    200.08 o
 -24   0   8     1900.42      423.36   1073.85 o
 -22   0   8       28.72      191.20    229.69 o
 -20   0   8    15780.95    15151.66    901.05 o
 -18   0   8      436.71      576.36    248.03 o
 -16   0   8    14216.69    14318.39    756.44 o
 -14   0   8     2604.17     2929.59    343.21 o
 -12   0   8    21714.72    21836.58    776.33 o
 -10   0   8     3871.16     3754.05    307.39 o
  -8   0   8    67771.30    63238.97    767.95 o
  -6   0   8    35690.21    39420.14    578.52 o
  -4   0   8      188.74      140.82     60.57 o
  -2   0   8    67291.12    70025.47   2145.20 o
   0   0   8    59820.23    59386.43    863.44 o
   2   0   8    10219.18    11111.88    498.51 o
   4   0   8    16652.04    18393.83    750.27 o
   6   0   8    22463.97    20565.56    908.93 o
   8   0   8     1883.17     1159.65    205.52 o
  10   0   8       44.09      -38.67    112.37 o
  12   0   8      465.43      427.17    173.41 o
  14   0   8      170.58      405.72    188.44 o
  16   0   8     1699.82     2335.57    451.71 o
  18   0   8      942.02      435.95    347.36 o
  20   0   8       68.66      110.11    213.72 o
  22   0   8        8.07        2.00    374.38 o
 -25   1   8        7.82      -11.65    191.21 o
 -23   1   8       44.09     -121.70    121.70 o
 -21   1   8       95.14      582.65    181.33 o
 -19   1   8       11.09       33.34    118.72 o
 -17   1   8        8.99      103.66    114.16 o
 -15   1   8       62.15       91.10    101.79 o
 -13   1   8      789.83      843.50    148.72 o
 -11   1   8      676.38      865.57     95.33 o
  -9   1   8     8527.32     8116.76    226.03 o
  -7   1   8    17720.39    16719.82    283.52 o
  -5   1   8      718.09      795.87     79.35 o
  -3   1   8      261.66      360.74     60.36 o
  -1   1   8      176.15       39.55     38.67 o
   1   1   8     2577.22     2060.89    130.39 o
   3   1   8    25469.83    26051.38    734.31 o
   5   1   8     1608.01     2193.74    247.39 o
   7   1   8    10533.13    11109.97    404.31 o
   9   1   8     1083.68      861.84    169.06 o
  11   1   8      630.23      447.56    138.19 o
  13   1   8        5.24      -16.79    117.21 o
  15   1   8     2741.58     2809.18    262.99 o
  17   1   8       57.93       85.16    194.14 o
  19   1   8      338.66      523.81    289.05 o
  21   1   8      640.59     -172.63    207.36 o
 -24   2   8     3129.22     3621.48    579.11 o
 -22   2   8      327.74      188.03    168.26 o
 -20   2   8     4991.47     5463.32    394.46 o
 -18   2   8       29.12      -48.68    120.36 o
 -16   2   8    24659.25    23555.62    685.01 o
 -14   2   8     2330.02     2705.96    251.24 o
 -12   2   8    26112.92    24835.24    587.93 o
 -10   2   8     5309.87     6259.41    220.86 o
  -8   2   8    11865.71     9560.37    254.54 o
  -6   2   8    12462.21    11194.06    251.29 o
  -4   2   8    20529.16    17809.40    322.75 o
  -2   2   8     2356.43     2438.52    205.31 o
   0   2   8     1048.72      684.22     69.89 o
   2   2   8     2176.02     1817.75    138.78 o
   4   2   8    14270.28    13022.04    445.65 o
   6   2   8     5695.00     4584.35    263.12 o
   8   2   8    16545.37    16620.29    520.49 o
  10   2   8     7298.47     6926.06    371.61 o
  12   2   8     2392.34     2321.05    268.35 o
  14   2   8     1409.22     1751.07    445.06 o
  16   2   8      169.63      275.96    194.44 o
  18   2   8      237.98       57.50    260.27 o
  20   2   8        6.14      128.04    178.70 o
 -23   3   8       51.29       -0.43    180.95 o
 -21   3   8        3.37      138.20    152.73 o
 -19   3   8      945.92      633.49    192.60 o
 -17   3   8      265.22      242.50    125.99 o
 -15   3   8     5897.11     5274.08    336.52 o
 -13   3   8      615.75      378.12     94.43 o
 -11   3   8      547.01      345.61     86.84 o
  -9   3   8      246.36      241.02     67.61 o
  -7   3   8      894.43      942.84    103.21 o
  -5   3   8     3214.67     3574.19    158.52 o
  -3   3   8      327.25      550.66    133.33 o
  -1   3   8     2886.66     2830.78    241.34 o
   1   3   8      838.98      880.69     86.35 o
   3   3   8     1606.47     1271.82    144.05 o
   5   3   8      162.79      -22.29     59.91 o
   7   3   8    22615.20    19347.34    554.47 o
   9   3   8      609.01      715.56    153.99 o
  11   3   8    16784.56    17095.18    602.43 o
  13   3   8     9343.24     9337.22    476.95 o
  15   3   8     6953.45     7968.15    472.62 o
  17   3   8     1601.77     1617.70    391.96 o
  19   3   8     2097.89     2818.89    689.71 o
  21   3   8      704.24      165.01    262.66 o
 -24   4   8       40.34       -7.33    185.00 o
 -22   4   8       72.56      182.37    196.41 o
 -20   4   8     1491.90     1363.73    251.38 o
 -18   4   8      611.12      412.45    159.10 o
 -16   4   8      482.43      562.29    164.15 o
 -14   4   8        0.72      -12.65    110.31 o
 -12   4   8     1175.61     1192.99    145.30 o
 -10   4   8     2312.93     2023.51    157.90 o
  -8   4   8      371.57      507.24     87.60 o
  -6   4   8      105.80       98.05     56.89 o
  -4   4   8      198.13      158.36     54.50 o
  -2   4   8       24.17       78.73     47.70 o
   0   4   8     1346.81      981.13    108.70 o
   2   4   8     2745.47     2469.69    196.76 o
   4   4   8      829.45     1074.22    151.52 o
   6   4   8     6485.25     6226.86    317.91 o
   8   4   8     4567.21     5516.50    326.22 o
  10   4   8     1784.12     2093.52    265.89 o
  12   4   8        0.31      -45.66    103.01 o
  14   4   8      191.69      393.03    172.54 o
  16   4   8      569.45      727.49    292.15 o
  18   4   8     1177.08      336.60    283.04 o
  20   4   8       29.89     -159.96    203.84 o
 -23   5   8      271.49       74.19    191.74 o
 -21   5   8       58.31      183.59    205.25 o
 -19   5   8      434.89      542.35    183.26 o
 -17   5   8       82.40      -21.40    117.33 o
 -15   5   8      689.08      565.40    190.19 o
 -13   5   8      243.55      231.43    107.03 o
 -11   5   8     3741.39     3880.39    218.49 o
  -9   5   8      538.37      556.41     89.93 o
  -7   5   8     2332.07     2396.43    136.01 o
  -5   5   8      133.25      142.60     48.62 o
  -3   5   8       16.74       17.46     58.44 o
  -1   5   8     2576.98     2222.99    160.71 o
   1   5   8      361.21      460.44     88.49 o
   3   5   8     9200.81     8729.80    300.43 o
   5   5   8     3612.61     2952.83    234.27 o
   7   5   8     9429.92     8601.71    401.23 o
   9   5   8      539.90      626.19    155.62 o
  11   5   8     4178.30     4463.87    340.88 o
  13   5   8       69.45       79.39    163.32 o
  15   5   8     2255.67     3057.06    484.79 o
  17   5   8      782.83      749.17    532.04 o
  19   5   8     1851.05      939.84   1115.39 o
 -22   6   8       48.89     -190.55    190.55 o
 -20   6   8     1390.79     1671.80    334.02 o
 -18   6   8      225.62      418.34    203.08 o
 -16   6   8     2488.09     2579.18    345.59 o
 -14   6   8     1879.42     2209.35    252.23 o
 -12   6   8     8858.65     8998.07    391.44 o
 -10   6   8       41.77      -45.28     64.56 o
  -8   6   8    18446.91    18493.19    429.59 o
  -6   6   8     1829.14     1489.63    120.98 o
  -4   6   8    10439.25     9377.04    281.06 o
  -2   6   8      334.46      215.14     61.37 o
   0   6   8    19289.06    17710.65    439.26 o
   2   6   8     1261.61     1208.92    136.61 o
   4   6   8     6494.17     6456.35    462.51 o
   6   6   8     4280.88     4770.66    313.29 o
   8   6   8     2281.57     3453.52    297.29 o
  10   6   8      193.37        6.67    121.16 o
  12   6   8      112.39      230.28    156.45 o
  14   6   8      134.21       53.05    152.11 o
  16   6   8      104.24     -105.19    176.41 o
  18   6   8       29.38      171.45    232.43 o
 -21   7   8       85.66       10.37    251.91 o
 -19   7   8      189.63      163.13    166.07 o
 -17   7   8      220.40       18.71    163.21 o
 -15   7   8      966.78     1069.85    237.54 o
 -13   7   8     2510.63     2642.46    282.50 o
 -11   7   8      187.52      141.23     87.19 o
  -9   7   8      199.62      234.58     94.95 o
  -7   7   8     3899.63     3977.57    224.74 o
  -5   7   8     2181.48     2475.47    175.27 o
  -3   7   8    17474.06    18127.49    416.30 o
  -1   7   8     6629.42     6244.81    379.99 o
   1   7   8      269.84      327.33     92.77 o
   3   7   8     6683.77     6449.17    307.52 o
   5   7   8     9642.38     9931.73    453.26 o
   7   7   8      339.15      506.89    167.98 o
   9   7   8     3242.72     4550.08    354.52 o
  11   7   8     3642.57     3670.40    344.96 o
  13   7   8      426.21      179.31    155.64 o
  15   7   8      416.72      363.12    240.16 o
  17   7   8       12.18     -166.27    217.87 o
 -20   8   8     2119.86     1333.85   1700.24 o
 -18   8   8      656.46      152.45    477.24 o
 -16   8   8     4913.12     6252.40    858.38 o
 -14   8   8      205.77      271.48    174.41 o
 -12   8   8     5866.25     7065.28    452.07 o
 -10   8   8     1399.13     1299.70    172.39 o
  -8   8   8     2121.88     2116.49    193.58 o
  -6   8   8       44.06      148.32     95.19 o
  -4   8   8     4623.03     4580.43    238.11 o
  -2   8   8     4983.98     4504.96    199.00 o
   0   8   8     3805.55     3520.29    266.74 o
   2   8   8     7521.67     7163.72    434.08 o
   4   8   8      165.60      224.29    120.03 o
   6   8   8     1744.05     2396.10    283.82 o
   8   8   8      169.54      494.50    236.18 o
  10   8   8     4409.09     4594.14    382.64 o
  12   8   8       62.68     -107.43    242.51 o
  14   8   8     2098.11     1791.17    389.71 o
  16   8   8      215.62      552.72    554.82 o
 -19   9   8      287.29      126.93    287.05 o
 -17   9   8        4.02      -17.01    264.27 o
 -15   9   8       18.23     -167.57    176.27 o
 -13   9   8     1290.52     1652.25    287.23 o
 -11   9   8     1134.38     1035.40    229.02 o
  -9   9   8     1296.06     1429.80    215.05 o
  -7   9   8      959.13      886.80    211.74 o
  -5   9   8      288.23      266.13    159.22 o
  -3   9   8     2071.06     2018.60    438.14 o
  -1   9   8      289.31      263.39    179.93 o
   1   9   8     2050.71     1919.71    240.62 o
   3   9   8      102.31      118.31    118.48 o
   5   9   8      294.95      240.16    193.53 o
   7   9   8      413.39      728.36    254.32 o
   9   9   8      513.54      410.02    233.96 o
  11   9   8      244.80      540.61    268.48 o
  13   9   8      240.98      158.88    252.26 o
  15   9   8      163.60      336.84    392.40 o
 -16  10   8      612.53      391.90    423.93 o
 -14  10   8        4.13      142.55    166.42 o
 -12  10   8     1020.66      852.15    294.23 o
 -10  10   8       15.75       73.65    136.82 o
  -8  10   8     1590.71     2076.62    317.09 o
  -6  10   8     1767.47     2557.11    347.03 o
  -4  10   8     1705.40     1556.90    279.66 o
  -2  10   8     2672.20     2676.92    360.70 o
   0  10   8       11.55       67.26    114.98 o
   2  10   8     9450.55     9566.42    472.22 o
   4  10   8      318.27      175.67    168.36 o
   6  10   8     5535.86     5894.29    574.84 o
   8  10   8     1033.85     1110.94    330.91 o
  10  10   8     1948.33     2318.41    840.36 o
  12  10   8      114.07      107.04    238.17 o
  14  10   8      475.32      467.48    453.96 o
 -15  11   8       68.87      232.94    219.39 o
 -13  11   8      327.54      254.58    251.47 o
 -11  11   8      387.50       30.66    234.74 o
  -9  11   8     1421.49     1181.33    268.71 o
  -7  11   8      305.89      511.03    200.58 o
  -5  11   8     7163.76     7467.04    517.65 o
  -3  11   8      122.79      346.56    173.82 o
  -1  11   8     4332.06     4696.42    350.85 o
   1  11   8      125.80       82.83    143.64 o
   3  11   8     4706.19     5964.23    512.73 o
   5  11   8       33.79       -8.11    165.53 o
   7  11   8      988.72      903.12    312.48 o
   9  11   8       56.25      141.35    242.23 o
  11  11   8      489.72      564.97    304.64 o
 -12  12   8      229.22       34.27    281.75 o
 -10  12   8      241.74       89.83    231.99 o
  -8  12   8       21.98      -72.21    148.71 o
  -6  12   8      555.12      261.49    321.76 o
  -4  12   8        1.23     -148.88    148.88 o
  -2  12   8     1052.73      482.75    218.39 o
   0  12   8      126.72      122.45    147.41 o
   2  12   8     1595.11     1461.82    265.67 o
   4  12   8      331.33      192.08    193.97 o
   6  12   8      410.34      107.49    335.84 o
   8  12   8      360.12      387.74    260.45 o
  -7  13   8     1049.15      284.99    278.81 o
  -5  13   8      958.50      316.77    220.26 o
  -3  13   8      773.56      739.04    206.81 o
  -1  13   8     1317.34     1207.61    259.71 o
   1  13   8      198.07      321.29    156.48 o
   3  13   8     1261.58     1258.74    304.06 o
   5  13   8       51.83      169.90    220.11 o
 -25   1   9      586.63      726.16    310.18 o
 -23   1   9      308.86       71.10    149.62 o
 -21   1   9      287.09      368.11    166.37 o
 -19   1   9     1528.18     1500.19    250.29 o
 -17   1   9      276.09      385.38    147.55 o
 -15   1   9     3902.45     3439.99    274.10 o
 -13   1   9     2832.24     2459.12    225.05 o
 -11   1   9     5034.08     4532.67    181.85 o
  -9   1   9     5681.87     5194.07    154.11 o
  -7   1   9    15528.48    14980.75    261.88 o
  -5   1   9    20147.86    19395.87    422.34 o
  -3   1   9    65087.07    65084.45    998.24 o
  -1   1   9   101462.23   101343.68   1295.08 o
   1   1   9    52746.16    49721.56    668.36 o
   3   1   9    44415.22    43123.37    695.86 o
   5   1   9    24795.09    25077.63    571.38 o
   7   1   9    22796.33    21659.62    578.59 o
   9   1   9    12151.08    12945.50    485.78 o
  11   1   9    19674.59    19354.36    633.54 o
  13   1   9      798.95     1401.22    199.55 o
  15   1   9    14903.54    15618.50    544.46 o
  17   1   9      299.03      615.83    245.49 o
  19   1   9     4624.49      373.88    358.87 o
  21   1   9      340.66     -271.09    342.35 o
 -24   2   9      183.80      236.44    193.33 o
 -22   2   9     2232.03     2579.60    392.92 o
 -20   2   9     2381.23     2089.68    290.75 o
 -18   2   9     4398.71     4427.59    337.99 o
 -16   2   9     2032.26     2060.55    253.74 o
 -14   2   9     4593.33     4101.67    274.18 o
 -12   2   9     1888.87     1810.40    148.08 o
 -10   2   9    14046.33    13619.59    385.16 o
  -8   2   9      790.98      751.63     94.86 o
  -6   2   9     5674.25     5637.36    184.38 o
  -4   2   9     6105.17     5988.42    178.25 o
  -2   2   9     1703.88     1832.27    188.76 o
   0   2   9     1466.20     1464.77    134.80 o
   2   2   9     1702.23     1762.74    146.36 o
   4   2   9     2918.06     3456.01    214.72 o
   6   2   9    10241.63    10413.61    392.43 o
   8   2   9       85.59       86.38     86.46 o
  10   2   9     1040.56     1034.02    192.05 o
  12   2   9     1104.40     1315.99    225.75 o
  14   2   9      253.81      159.55    141.59 o
  16   2   9      303.79      273.77    195.00 o
  18   2   9      811.80     1322.12    340.63 o
  20   2   9       75.99     -158.05    158.05 o
 -23   3   9      383.83      212.08    195.38 o
 -21   3   9      363.12      325.97    166.18 o
 -19   3   9      359.38      470.67    170.91 o
 -17   3   9     2724.37     3023.54    303.52 o
 -15   3   9     3457.32     3328.66    283.51 o
 -13   3   9      666.33      458.77    125.89 o
 -11   3   9    10552.25    10115.30    309.35 o
  -9   3   9      673.16      442.05     84.88 o
  -7   3   9     5623.48     4819.11    187.64 o
  -5   3   9      128.38      182.93     49.40 o
  -3   3   9     6999.46     6136.29    353.52 o
  -1   3   9     7431.81     6965.72    378.07 o
   1   3   9     1973.26     1640.69    116.41 o
   3   3   9     1518.25     1289.39    144.25 o
   5   3   9     3578.88     3823.52    275.72 o
   7   3   9     2584.58     2547.66    219.47 o
   9   3   9      950.88     1379.86    213.99 o
  11   3   9     4909.96     4710.90    336.27 o
  13   3   9     1700.21     1251.37    239.58 o
  15   3   9      155.19      219.01    152.93 o
  17   3   9      303.38      431.32    240.19 o
  19   3   9      206.87      130.13    196.70 o
  21   3   9        5.43       98.46    273.22 o
 -24   4   9      760.27      685.35    262.54 o
 -22   4   9      541.58      710.25    210.17 o
 -20   4   9     1946.89     1955.29    281.41 o
 -18   4   9     2579.58     2387.73    290.97 o
 -16   4   9     2405.18     2045.01    264.60 o
 -14   4   9     3705.80     4265.03    357.31 o
 -12   4   9     9930.94     9541.67    362.81 o
 -10   4   9     1226.84     1248.51    137.81 o
  -8   4   9    17974.73    17020.02    479.03 o
  -6   4   9      121.66       72.69     49.15 o
  -4   4   9    18318.68    16519.80    616.38 o
  -2   4   9     3003.35     2228.05    242.40 o
   0   4   9    14472.97    12732.81    569.58 o
   2   4   9     3861.05     3182.42    170.41 o
   4   4   9     8676.18     8775.15    436.81 o
   6   4   9     1426.16     1771.53    201.30 o
   8   4   9     1125.52     1061.20    183.91 o
  10   4   9       75.29      -56.19     91.82 o
  12   4   9      103.86       48.73    122.64 o
  14   4   9      756.32     1343.11    320.49 o
  16   4   9       17.86       16.30    186.09 o
  18   4   9       23.86       12.31    296.55 o
  20   4   9        9.39       62.50    240.37 o
 -23   5   9      277.03      250.72    220.11 o
 -21   5   9        6.57       14.77    186.28 o
 -19   5   9      141.38      195.74    151.12 o
 -17   5   9      234.14      286.16    145.83 o
 -15   5   9     2504.09     2183.20    258.30 o
 -13   5   9     3081.93     3505.79    232.14 o
 -11   5   9      815.06     1155.63    148.56 o
  -9   5   9     3801.90     4208.10    205.79 o
  -7   5   9       15.78      -43.56     48.74 o
  -5   5   9     4610.50     4348.58    171.37 o
  -3   5   9     1514.90      904.58    111.70 o
  -1   5   9     2944.72     2815.17    283.29 o
   1   5   9      746.96      851.18    129.98 o
   3   5   9     2999.40     2844.62    209.91 o
   5   5   9       59.01       92.98     81.13 o
   7   5   9     5104.74     5618.52    338.32 o
   9   5   9     1911.71     1583.76    240.98 o
  11   5   9      283.90      675.74    203.02 o
  13   5   9       29.10       91.94    133.43 o
  15   5   9      984.69      725.36    273.79 o
  17   5   9       41.95      -18.21    181.26 o
  19   5   9        2.86      265.07    227.31 o
 -22   6   9      749.00      762.38    351.60 o
 -20   6   9      230.64      367.47    224.91 o
 -18   6   9        9.75      -16.41    154.28 o
 -16   6   9     1794.43     1902.38    351.81 o
 -14   6   9      116.34       62.12    103.75 o
 -12   6   9     1437.12     1617.17    210.95 o
 -10   6   9     1141.84     1064.16    141.98 o
  -8   6   9     7371.10     7878.85    285.80 o
  -6   6   9     1383.95     1374.07    117.33 o
  -4   6   9     4587.28     4229.02    249.18 o
  -2   6   9      749.59      969.93    105.53 o
   0   6   9     6088.68     5600.45    529.04 o
   2   6   9      132.69      165.41     91.10 o
   4   6   9     7042.44     7060.82    352.28 o
   6   6   9      897.28      904.18    179.21 o
   8   6   9     1263.51     1719.83    283.50 o
  10   6   9      108.78      499.72    159.64 o
  12   6   9      189.58      190.39    144.69 o
  14   6   9      127.79       62.64    149.98 o
  16   6   9        8.63     -129.60    212.72 o
  18   6   9      389.36      423.12    368.63 o
 -21   7   9      391.70      431.11    299.20 o
 -19   7   9      429.34      238.41    355.36 o
 -17   7   9      302.83       76.87    180.12 o
 -15   7   9     2674.09     2793.81    355.81 o
 -13   7   9      266.07      368.74    147.56 o
 -11   7   9     4712.91     5295.62    317.72 o
  -9   7   9     1245.67     1374.66    168.89 o
  -7   7   9     5840.31     5773.78    257.32 o
  -5   7   9     6550.53     6752.83    268.87 o
  -3   7   9     5479.71     5115.02    229.06 o
  -1   7   9     7583.91     8268.69    260.85 o
   1   7   9    10279.22    10557.74    410.83 o
   3   7   9     8748.43     8909.09    446.68 o
   5   7   9     1589.93     2037.39    240.63 o
   7   7   9     9479.91    10510.31    491.57 o
   9   7   9        5.96       19.47    116.31 o
  11   7   9     4152.01     5363.70    693.72 o
  13   7   9        9.64      103.92    157.98 o
  15   7   9     2608.19     3284.06    522.32 o
  17   7   9        3.91     -283.33    308.57 o
 -20   8   9      293.70     1130.15    931.20 o
 -18   8   9       20.27       -3.04    223.99 o
 -16   8   9       81.54       81.82    210.93 o
 -14   8   9      975.71     1038.88    228.15 o
 -12   8   9      182.09      144.90    132.41 o
 -10   8   9     1020.09      921.86    176.64 o
  -8   8   9        4.90       69.84     93.41 o
  -6   8   9     6272.88     6276.28    335.77 o
  -4   8   9      404.97      488.89    175.69 o
  -2   8   9     3420.38     3810.95    272.04 o
   0   8   9        4.38      117.35     99.77 o
   2   8   9     1039.30      907.75    212.05 o
   4   8   9       80.17      -17.81    142.66 o
   6   8   9      636.77     1035.87    278.48 o
   8   8   9      290.62      483.94    240.47 o
  10   8   9      209.71        1.29    199.69 o
  12   8   9       39.73       65.03    263.52 o
  14   8   9        1.33     -299.81    299.81 o
  16   8   9      160.82       95.10    372.88 o
 -19   9   9     1898.79      886.28   1185.21 o
 -17   9   9       78.79      119.65    255.65 o
 -15   9   9     2583.66     3031.60    673.69 o
 -13   9   9      996.58     1055.63    236.35 o
 -11   9   9     5141.21     6038.20    435.43 o
  -9   9   9      202.47      339.68    167.11 o
  -7   9   9    11421.30    12236.62    639.93 o
  -5   9   9      775.20      647.97    194.28 o
  -3   9   9     7355.11     8030.19    487.01 o
  -1   9   9      552.71      955.65    292.34 o
   1   9   9     3357.69     3629.55    320.40 o
   3   9   9     7596.75     8135.38    476.83 o
   5   9   9     2758.21     3080.06    528.54 o
   7   9   9     5544.33     5847.24    556.33 o
   9   9   9       26.90      -86.34    195.43 o
  11   9   9     3006.00     4264.13    569.29 o
  13   9   9      226.57      120.67    259.09 o
  15   9   9     2331.35     3024.60    791.31 o
 -16  10   9      508.65      -10.01    303.31 o
 -14  10   9      186.78      -95.99    173.43 o
 -12  10   9      285.90      -99.93    181.66 o
 -10  10   9     1281.14     1423.80    270.85 o
  -8  10   9      197.94       38.48    139.82 o
  -6  10   9      542.41      412.55    185.01 o
  -4  10   9     2035.57     2441.10    342.71 o
  -2  10   9      736.80      849.70    227.15 o
   0  10   9     1334.23     1618.43    246.23 o
   2  10   9      551.42     1045.67    208.55 o
   4  10   9      937.63     1445.97    373.96 o
   6  10   9       81.72      269.43    221.74 o
   8  10   9      809.04     1104.31    339.60 o
  10  10   9        3.48     -138.66    194.74 o
  12  10   9      131.93      278.92    293.55 o
  14  10   9       20.78      175.68    401.41 o
 -15  11   9      682.32     -235.74    389.40 o
 -13  11   9      700.44      448.74    470.23 o
 -11  11   9     1826.16      933.52    937.21 o
  -9  11   9      185.39      206.83    174.94 o
  -7  11   9     3155.80     3686.22    413.97 o
  -5  11   9      165.67      121.96    171.14 o
  -3  11   9     3510.67     4875.34    429.69 o
  -1  11   9      516.75      620.86    182.81 o
   1  11   9     2987.01     3164.11    351.61 o
   3  11   9      107.42      356.88    244.69 o
   5  11   9      947.64     1203.81    348.43 o
   7  11   9       91.50     -151.52    179.62 o
   9  11   9       47.79      -87.01    371.13 o
  11  11   9      897.65     1658.71    421.75 o
 -12  12   9     1576.94      387.93   1024.55 o
 -10  12   9      107.97       44.78    247.18 o
  -8  12   9     1691.15      557.34    737.62 o
  -6  12   9      415.52      -69.21    179.47 o
  -4  12   9     2988.98      922.03   1721.51 o
  -2  12   9        7.90     -103.44    126.14 o
   0  12   9     4736.77     5158.24    407.14 o
   2  12   9      722.21      805.76    336.94 o
   4  12   9     2119.39     1806.00    430.78 o
   6  12   9       19.31      116.38    231.54 o
   8  12   9     1403.06     2010.86    818.34 o
  -7  13   9      102.95      434.04    350.00 o
  -5  13   9       91.40       36.02    211.04 o
  -3  13   9       12.90       -5.74    144.61 o
  -1  13   9      591.12      563.90    189.79 o
   1  13   9      225.83      323.50    182.40 o
   3  13   9      127.87       72.12    237.37 o
 -24   0  10      918.13      124.35    401.91 o
 -22   0  10     3885.99     2824.56   1672.46 o
 -20   0  10      315.06      467.35    245.37 o
 -18   0  10     3050.18     3532.13    454.47 o
 -16   0  10       32.14      -23.79    217.97 o
 -14   0  10       38.66      107.55    128.91 o
 -12   0  10     3550.00     3816.55    342.57 o
 -10   0  10    36986.54    36266.64    920.20 o
  -8   0  10       50.42      -49.18     49.18 o
  -6   0  10    65836.27    69189.80    900.72 o
  -4   0  10     9881.87    11214.52    365.43 o
  -2   0  10    68106.11    72218.61   1006.50 o
   0   0  10    10203.93     9422.32    354.18 o
   2   0  10    18062.79    19223.00    556.30 o
   4   0  10    41257.97    40034.57   1228.51 o
   6   0  10     5075.48     6975.07    648.41 o
   8   0  10       34.97      140.77    113.24 o
  10   0  10     1016.73      983.83    226.52 o
  12   0  10       87.23     -149.30    242.25 o
  14   0  10      116.68      104.88    149.70 o
  16   0  10     5403.02     5920.63    527.79 o
  18   0  10      498.66      315.32    338.85 o
  20   0  10      103.23       65.57    340.35 o
 -23   1  10        0.77      186.81    144.63 o
 -21   1  10      890.65     1080.38    230.04 o
 -19   1  10     1996.45     1838.25    324.23 o
 -17   1  10     1962.40     2147.44    267.17 o
 -15   1  10       98.92      161.72    108.71 o
 -13   1  10      753.93      668.33    142.86 o
 -11   1  10      513.61      432.85     79.37 o
  -9   1  10     7733.63     8034.01    201.05 o
  -7   1  10    13836.05    14116.15    262.38 o
  -5   1  10      248.17      226.26     63.51 o
  -3   1  10     1419.93     1180.83    140.24 o
  -1   1  10      184.54      246.47     52.44 o
   1   1  10     9693.43     9949.43    406.99 o
   3   1  10     5797.18     6725.15    286.87 o
   5   1  10     7070.20     7463.36    323.35 o
   7   1  10     4815.19     4762.65    282.12 o
   9   1  10      331.83      662.99    150.33 o
  11   1  10       60.11       10.36    105.53 o
  13   1  10     2636.38     3211.16    265.19 o
  15   1  10       42.12      643.77    444.76 o
  17   1  10     1254.77     1142.53    323.39 o
  19   1  10     1515.86      543.67    380.14 o
  21   1  10      164.78      379.60    291.91 o
 -24   2  10        7.39      296.89    188.12 o
 -22   2  10       12.70      -85.73    139.89 o
 -20   2  10      107.01      164.55    138.81 o
 -18   2  10      662.87      673.70    183.47 o
 -16   2  10     1029.76     1094.01    195.92 o
 -14   2  10     5070.21     5068.30    299.84 o
 -12   2  10     2222.14     2262.95    159.04 o
 -10   2  10     2702.77     2674.66    127.08 o
  -8   2  10      218.24      269.62     63.75 o
  -6   2  10     1325.87     1108.21     98.66 o
  -4   2  10     4647.48     4776.09    156.35 o
  -2   2  10    10706.51    10874.71    434.13 o
   0   2  10     1621.60     2021.38    112.22 o
   2   2  10     2578.22     2877.57    185.54 o
   4   2  10     1133.62      975.74    211.34 o
   6   2  10       55.95      107.61     96.50 o
   8   2  10     3505.33     3306.64    258.95 o
  10   2  10     2786.33     2515.75    275.77 o
  12   2  10     5361.27     5989.18    388.49 o
  14   2  10     1829.35     1878.93    288.80 o
  16   2  10      655.73      925.04    183.81 o
  18   2  10       94.05       22.13    179.64 o
  20   2  10      106.94       77.76    383.14 o
 -23   3  10       13.91      105.81    151.66 o
 -21   3  10      989.07      900.42    211.70 o
 -19   3  10     2408.04     2638.54    309.28 o
 -17   3  10     8039.01     8378.02    433.96 o
 -15   3  10    14440.06    13924.35    508.70 o
 -13   3  10      280.67      266.77    104.62 o
 -11   3  10    30365.43    30352.17    558.53 o
  -9   3  10     1508.30     1349.55    128.99 o
  -7   3  10    10591.88     8924.90    248.85 o
  -5   3  10      705.27     1037.13    189.24 o
  -3   3  10    88359.67    85717.63   1379.39 o
  -1   3  10     2840.00     2842.50    385.90 o
   1   3  10    35199.55    33229.82    854.16 o
   3   3  10     4358.50     4923.99    245.22 o
   5   3  10     8034.35     6794.62    319.92 o
   7   3  10     3148.96     3624.74    261.22 o
   9   3  10    22605.88    23902.55    692.16 o
  11   3  10     5196.91     5240.12    365.62 o
  13   3  10     5630.80     6821.38    432.77 o
  15   3  10     6369.83     6188.06    436.44 o
  17   3  10     1606.67     1381.78    340.94 o
  19   3  10      260.70      206.07    484.00 o
 -22   4  10      119.80      258.61    179.61 o
 -20   4  10      735.37      866.43    204.03 o
 -18   4  10     1067.53     1316.16    230.51 o
 -16   4  10      225.95      203.04    129.09 o
 -14   4  10       34.67       25.50    108.51 o
 -12   4  10     1373.84     1475.86    156.44 o
 -10   4  10       45.28       69.74     66.48 o
  -8   4  10     6380.29     6410.82    231.17 o
  -6   4  10     1743.76     1839.67    126.90 o
  -4   4  10       51.07      171.39    112.84 o
  -2   4  10     5896.44     6224.02    425.94 o
   0   4  10     3686.36     4411.46    163.02 o
   2   4  10     2375.62     2404.10    153.31 o
   4   4  10     1644.22     1901.85    193.69 o
   6   4  10       31.03      130.90     97.67 o
   8   4  10      656.56     1245.75    200.11 o
  10   4  10      477.03      405.28    156.12 o
  12   4  10      424.01      469.79    172.17 o
  14   4  10      960.83      955.50    223.58 o
  16   4  10        2.12      -50.52    242.00 o
  18   4  10      100.29       36.01    190.65 o
  20   4  10       49.80      153.39    267.26 o
 -23   5  10       87.26      -19.07    349.21 o
 -21   5  10     2195.98     2453.18    395.46 o
 -19   5  10      488.80      415.70    164.84 o
 -17   5  10     3171.06     3543.64    327.93 o
 -15   5  10     4996.49     5474.62    343.30 o
 -13   5  10     9710.37     9411.77    370.72 o
 -11   5  10    20464.89    20236.86    466.49 o
  -9   5  10    10498.52     9919.48    427.00 o
  -7   5  10    52778.27    52765.96    850.31 o
  -5   5  10       25.60       12.25     46.71 o
  -3   5  10    42357.01    41831.39   2542.85 o
  -1   5  10      108.39      114.01     52.59 o
   1   5  10    30252.46    28694.31    702.77 o
   3   5  10     3487.06     3995.43    244.58 o
   5   5  10    27804.43    27249.45    678.57 o
   7   5  10    15598.17    17002.20    582.50 o
   9   5  10     5980.40     6554.90    402.90 o
  11   5  10     7588.22     7354.66    437.78 o
  13   5  10      333.04      503.99    179.07 o
  15   5  10     1451.97     1911.10    308.89 o
  17   5  10      219.29       81.19    167.38 o
  19   5  10      665.71      631.36    458.22 o
 -22   6  10       14.27     -350.86    350.86 o
 -20   6  10      238.80      364.46    265.67 o
 -18   6  10      432.14      544.94    267.15 o
 -16   6  10      988.87      840.83    215.98 o
 -14   6  10      954.29      902.15    211.55 o
 -12   6  10     3305.31     3515.07    255.14 o
 -10   6  10      949.50      954.09    158.26 o
  -8   6  10     1891.12     2045.72    202.76 o
  -6   6  10     2669.89     2636.88    158.13 o
  -4   6  10      101.37       93.11     56.13 o
  -2   6  10      327.05      196.60     94.75 o
   0   6  10       34.84       52.20     62.31 o
   2   6  10       35.33       -6.40     62.19 o
   4   6  10     2117.05     1454.59    231.32 o
   6   6  10      109.43      308.12    126.95 o
   8   6  10     1831.13     1460.43    233.91 o
  10   6  10     2043.32     2700.76    306.91 o
  12   6  10      145.34       87.82    135.84 o
  14   6  10      299.15      385.88    182.86 o
  16   6  10      311.39      -43.89    229.23 o
  18   6  10        0.91      -25.15    188.32 o
 -21   7  10     1655.93     1210.24    405.85 o
 -19   7  10       12.48      363.89    255.53 o
 -17   7  10     1371.53     1483.45    376.25 o
 -15   7  10      935.26     1556.84    350.36 o
 -13   7  10      974.60     1565.45    254.79 o
 -11   7  10     1403.00     1663.41    259.97 o
  -9   7  10      170.36      170.34    134.84 o
  -7   7  10     5986.07     6020.79    322.62 o
  -5   7  10     1406.27     1332.97    185.43 o
  -3   7  10     2093.86     1949.01    334.21 o
  -1   7  10     1549.94     1597.51    319.60 o
   1   7  10     1628.36     1387.56    236.03 o
   3   7  10      411.32      563.30    170.63 o
   5   7  10      705.03      766.60    252.46 o
   7   7  10      704.88      440.90    162.62 o
   9   7  10       11.44       12.72    122.33 o
  11   7  10     3779.16     4563.70    379.58 o
  13   7  10        6.81     -105.35    151.06 o
  15   7  10     1000.97     1478.38    356.21 o
  17   7  10      333.20     -128.13    404.41 o
 -20   8  10       59.41      -68.05    242.48 o
 -18   8  10     2135.10      538.15   1220.00 o
 -16   8  10        0.20      -31.82    202.62 o
 -14   8  10     1732.04     1606.50    286.23 o
 -12   8  10      369.30      487.87    174.83 o
 -10   8  10     2901.24     3117.79    287.53 o
  -8   8  10       17.76       47.68     95.44 o
  -6   8  10     3792.96     3886.98    358.40 o
  -4   8  10      266.13      430.89    132.79 o
  -2   8  10     2128.85     1960.63    286.23 o
   0   8  10     1673.11     1903.45    280.61 o
   2   8  10     1548.42     1581.63    252.46 o
   4   8  10      207.77      187.37    185.05 o
   6   8  10      819.47      938.26    292.61 o
   8   8  10     1881.56     1795.24    384.43 o
  10   8  10      226.49      406.68    267.27 o
  12   8  10     1840.50     2968.10    500.18 o
  14   8  10        2.16      505.02    366.88 o
  16   8  10     1232.85     1463.50    639.15 o
 -17   9  10       83.97      -92.89    247.34 o
 -15   9  10      457.85      202.81    224.73 o
 -13   9  10      464.61      411.32    191.96 o
 -11   9  10     1805.31     1825.88    282.55 o
  -9   9  10      227.27      357.22    164.78 o
  -7   9  10     1169.45     1046.48    298.00 o
  -5   9  10       45.16      117.07    131.65 o
  -3   9  10     1556.97     1637.93    279.84 o
  -1   9  10       10.03       29.84    107.31 o
   1   9  10     3402.08     3238.92    357.36 o
   3   9  10        0.02       32.59    124.65 o
   5   9  10     1876.26     2104.87    404.53 o
   7   9  10      642.55      997.83    303.17 o
   9   9  10     1750.21     1985.23    429.29 o
  11   9  10      285.67      397.72    245.57 o
  13   9  10     1207.11     1228.69    378.86 o
  15   9  10        0.01       59.56    401.41 o
 -16  10  10      815.73      171.18    384.39 o
 -14  10  10      776.82      270.12    383.14 o
 -12  10  10      344.31      -55.96    190.56 o
 -10  10  10     1221.19      920.91    287.05 o
  -8  10  10      845.21     1182.38    258.08 o
  -6  10  10     2754.25     2655.51    360.42 o
  -4  10  10      873.32      844.20    236.24 o
  -2  10  10     1491.44     1549.29    290.68 o
   0  10  10      590.17      931.82    203.44 o
   2  10  10     1421.32     1340.60    267.82 o
   4  10  10     1549.37     1843.41    501.01 o
   6  10  10     1035.75      955.76    357.37 o
   8  10  10     1314.22     1432.28    374.25 o
  10  10  10      482.42      450.55    311.62 o
  12  10  10      283.27      573.57    335.84 o
 -15  11  10      565.07       76.08    450.46 o
 -13  11  10      689.61      966.43    919.19 o
 -11  11  10      916.53      198.26    536.05 o
  -9  11  10      249.95      274.62    208.61 o
  -7  11  10     3806.86     3511.12    530.60 o
  -5  11  10       46.78     -106.55    136.56 o
  -3  11  10     5304.08     5398.35    451.98 o
  -1  11  10       10.06        2.24    129.58 o
   1  11  10     6487.17     7031.15    695.91 o
   3  11  10      266.33      613.99    274.08 o
   5  11  10     2111.81     2458.54    471.03 o
   7  11  10      504.32      473.20    280.20 o
   9  11  10      371.52      313.89    256.44 o
  11  11  10      235.12      332.91    288.91 o
 -12  12  10      271.86      167.61    279.01 o
 -10  12  10      321.55      368.89    284.68 o
  -8  12  10      989.93      557.08    327.96 o
  -6  12  10      264.04      212.68    164.47 o
  -4  12  10       97.13       47.47    148.61 o
  -2  12  10      125.94      199.61    193.06 o
   0  12  10       21.39     -126.84    126.84 o
   2  12  10       97.01      106.09    274.29 o
   4  12  10       58.35      372.76    251.56 o
   6  12  10     1082.08     1246.20    382.38 o
   8  12  10       94.62      185.29    239.06 o
  -7  13  10     1401.38      576.79    393.95 o
  -5  13  10      136.02     -194.07    194.07 o
  -3  13  10      471.62       58.57    182.12 o
  -1  13  10       14.46      -76.79    142.88 o
   1  13  10      622.62      627.44    237.67 o
   3  13  10      122.93       47.49    249.55 o
 -23   1  11      762.65      392.98    339.40 o
 -21   1  11     5064.06     5597.73    464.55 o
 -19   1  11      169.52       28.56    112.34 o
 -17   1  11    13030.52    13464.25    533.98 o
 -15   1  11     1880.60     2294.35    242.44 o
 -13   1  11    13147.49    12971.90    441.95 o
 -11   1  11      867.61      984.81    112.60 o
  -9   1  11    27834.33    26337.32    382.14 o
  -7   1  11    10568.19     9376.15    270.92 o
  -5   1  11    13555.99    13169.15    327.21 o
  -3   1  11    58833.59    60207.64    969.14 o
  -1   1  11    15647.63    14314.29    287.85 o
   1   1  11    18195.72    19777.41    486.71 o
   3   1  11      412.26      417.90    106.36 o
   5   1  11    23364.06    22712.66    571.74 o
   7   1  11      173.79      323.55    128.64 o
   9   1  11     4685.60     3771.16    279.70 o
  11   1  11      203.94      388.95    130.89 o
  13   1  11      488.79      458.02    137.63 o
  15   1  11      119.29      142.36    118.40 o
  17   1  11       23.84      128.06    203.45 o
  19   1  11      441.31      484.61    211.72 o
 -24   2  11      534.44      719.92    233.44 o
 -22   2  11        4.53      -50.09    133.06 o
 -20   2  11     2185.93     2209.79    300.45 o
 -18   2  11      102.24      107.42    120.43 o
 -16   2  11     2559.76     2811.70    283.16 o
 -14   2  11      162.73      182.83    106.29 o
 -12   2  11     5132.00     5171.19    257.25 o
 -10   2  11      252.18      159.38     53.15 o
  -8   2  11    28108.67    29568.05    469.96 o
  -6   2  11     2230.34     2144.51    155.39 o
  -4   2  11     4159.38     4620.23    297.27 o
  -2   2  11    38869.79    40075.15    874.44 o
   0   2  11     2548.83     2577.05    130.38 o
   2   2  11     8526.62     8216.90    304.13 o
   4   2  11    31510.72    29490.40    635.84 o
   6   2  11    10568.83     9052.28    384.14 o
   8   2  11     6265.40     6536.79    402.03 o
  10   2  11     4396.21     4272.09    322.46 o
  12   2  11     5874.67     6382.17    407.62 o
  14   2  11     1416.09     1524.28    266.87 o
  16   2  11     3881.25     4224.51    330.64 o
  18   2  11      670.46      513.59    796.07 o
  20   2  11      623.12       81.05    646.66 o
 -23   3  11        5.24     -108.58    139.21 o
 -21   3  11      270.86      196.39    166.23 o
 -19   3  11      445.23      374.17    171.43 o
 -17   3  11     2065.39     2663.49    281.26 o
 -15   3  11       98.33       64.65    101.55 o
 -13   3  11     7316.46     7037.74    335.66 o
 -11   3  11      853.73      879.50    118.84 o
  -9   3  11    21172.87    20327.07    411.52 o
  -7   3  11     5445.94     5850.20    201.86 o
  -5   3  11     4898.74     4516.03    315.22 o
  -3   3  11     3840.48     3597.58    289.99 o
  -1   3  11      210.85      183.53    107.06 o
   1   3  11     5448.04     4800.28    186.49 o
   3   3  11     6661.31     6786.71    290.41 o
   5   3  11    14706.52    15271.83    506.62 o
   7   3  11      913.97     1050.93    177.19 o
   9   3  11     6292.92     5597.94    353.43 o
  11   3  11     1826.87     2301.70    291.97 o
  13   3  11       28.69      101.33    121.00 o
  15   3  11      521.42      685.70    202.28 o
  17   3  11        6.14     -105.63    228.23 o
  19   3  11      338.63      254.64    191.82 o
 -22   4  11      152.48       63.26    157.15 o
 -20   4  11      445.52      329.74    179.87 o
 -18   4  11      196.19      372.02    151.27 o
 -16   4  11     6898.70     6633.77    376.15 o
 -14   4  11      193.01      199.16    109.50 o
 -12   4  11     4351.06     4702.42    234.45 o
 -10   4  11     2169.73     1684.30    155.40 o
  -8   4  11     3665.77     3213.81    170.79 o
  -6   4  11     3755.37     3867.26    155.52 o
  -4   4  11      704.35      574.43    165.19 o
  -2   4  11     7267.32     6870.81    415.81 o
   0   4  11     1313.39     1209.78    173.07 o
   2   4  11    18457.29    18689.13    409.07 o
   4   4  11     2193.81     1735.55    328.02 o
   6   4  11    10960.37    10500.88    450.27 o
   8   4  11     7855.42     7461.43    398.22 o
  10   4  11     2353.50     2228.33    289.33 o
  12   4  11     8061.72     8111.92    469.09 o
  14   4  11     1149.34     1499.86    272.56 o
  16   4  11     2163.33     2633.69    450.46 o
  18   4  11      374.05      -17.24    342.35 o
 -23   5  11      207.09      207.19    283.74 o
 -21   5  11      323.68      286.06    236.73 o
 -19   5  11      294.42      307.46    154.99 o
 -17   5  11      885.22      957.80    200.98 o
 -15   5  11      982.46      831.28    175.44 o
 -13   5  11     1601.17     1757.68    186.64 o
 -11   5  11    11604.31    10843.35    344.83 o
  -9   5  11     7553.25     7592.17    306.80 o
  -7   5  11     1781.87     1458.96    124.07 o
  -5   5  11     3390.74     3495.36    294.33 o
  -3   5  11     3646.59     3112.87    314.39 o
  -1   5  11    12800.28    11736.52   1044.07 o
   1   5  11      767.02      709.66    102.72 o
   3   5  11     7004.25     7236.89    323.43 o
   5   5  11      787.86     1303.66    184.16 o
   7   5  11     8182.25    10541.43    465.93 o
   9   5  11      338.77      463.06    159.52 o
  11   5  11     3008.96     3724.96    337.44 o
  13   5  11        2.01     -128.49    128.49 o
  15   5  11      279.26      -70.68    139.16 o
  17   5  11       15.89      -50.59    194.85 o
  19   5  11      102.21      -33.50    230.05 o
 -22   6  11       12.05     -205.27    229.30 o
 -20   6  11      218.12      211.30    230.73 o
 -18   6  11       20.81      -60.98    200.14 o
 -16   6  11      397.84      276.63    319.83 o
 -14   6  11     1419.89     1300.90    311.39 o
 -12   6  11     2780.87     2541.87    295.90 o
 -10   6  11     2532.27     2141.90    278.08 o
  -8   6  11     3880.94     3755.38    306.50 o
  -6   6  11     6990.79     6767.89    380.60 o
  -4   6  11     4233.02     4209.02    261.37 o
  -2   6  11    13742.18    13224.51    874.40 o
   0   6  11      156.44      235.19    110.11 o
   2   6  11     9289.78    10027.76    621.47 o
   4   6  11       50.73       31.63    134.09 o
   6   6  11     9721.49    11245.22    486.80 o
   8   6  11       56.30      162.94    118.70 o
  10   6  11     8150.64     9347.99    500.35 o
  12   6  11      157.69        0.28    136.18 o
  14   6  11      701.84      672.02    223.11 o
  16   6  11      498.23      184.64    306.56 o
  18   6  11       88.91       29.45    210.17 o
 -21   7  11     2191.18     3573.02    893.16 o
 -19   7  11       96.40      286.82    269.97 o
 -17   7  11     4641.47     5773.04    593.84 o
 -15   7  11      641.97      648.00    263.00 o
 -13   7  11     9420.86    10131.40    533.65 o
 -11   7  11     2081.67     2444.22    360.47 o
  -9   7  11     8311.66     8560.46    461.70 o
  -7   7  11     5045.27     6033.38    391.27 o
  -5   7  11     9163.81     9388.65    464.94 o
  -3   7  11    16386.96    16399.55    774.83 o
  -1   7  11     9864.00     9664.12   1076.85 o
   1   7  11    10357.90    10199.86    490.89 o
   3   7  11     1117.11     1051.79    290.77 o
   5   7  11     4891.74     6116.55    522.55 o
   7   7  11     1368.66     1694.35    343.31 o
   9   7  11     4750.22     5785.10    751.27 o
  11   7  11       10.21       86.79    249.26 o
  13   7  11     2628.58     3479.06    714.73 o
  15   7  11      214.76      -60.06    315.82 o
  17   7  11      194.41     -112.62    415.93 o
 -20   8  11       63.03      -37.94    230.91 o
 -18   8  11      326.68      581.42    272.12 o
 -16   8  11       87.50      408.70    245.14 o
 -14   8  11      406.41      472.32    188.97 o
 -12   8  11      454.34      524.45    178.87 o
 -10   8  11      230.59      228.16    153.49 o
  -8   8  11       17.43       20.60    121.27 o
  -6   8  11      486.87      707.56    193.71 o
  -4   8  11     2218.73     2144.26    283.18 o
  -2   8  11     1235.43     1322.03    295.45 o
   0   8  11     1472.93     1149.95    227.82 o
   2   8  11     4377.11     4259.05    356.18 o
   4   8  11     2162.97     2317.17    411.42 o
   6   8  11      687.09      732.65    292.80 o
   8   8  11      521.06      838.28    291.75 o
  10   8  11     1834.18     2810.69    492.61 o
  12   8  11      499.65      502.13    290.75 o
  14   8  11     1257.84     1174.94    395.97 o
  16   8  11       15.50       17.02    329.84 o
 -17   9  11     3159.98     1481.00   1852.15 o
 -15   9  11        4.57       21.51    163.96 o
 -13   9  11     4887.32     5824.32    524.06 o
 -11   9  11      476.03      567.14    232.07 o
  -9   9  11     2203.39     2237.91    306.20 o
  -7   9  11     3568.87     3579.60    437.19 o
  -5   9  11     1508.51     1233.79    228.07 o
  -3   9  11     1588.29     1653.03    357.42 o
  -1   9  11      266.35        0.06    182.13 o
   1   9  11     9858.44    10240.44    544.75 o
   3   9  11      512.81      693.88    275.50 o
   5   9  11     5273.52     7028.78    615.99 o
   7   9  11     1283.32     1391.78    483.75 o
   9   9  11     3362.08     3318.96    826.35 o
  11   9  11       26.44     -136.68    194.81 o
  13   9  11     2155.96     2339.25    791.31 o
 -16  10  11      229.95       44.05    395.91 o
 -14  10  11        4.98      173.82    222.74 o
 -12  10  11      605.36      671.11    292.80 o
 -10  10  11      465.39      458.01    238.17 o
  -8  10  11       56.09      118.11    154.34 o
  -6  10  11     1780.41     1961.80    320.90 o
  -4  10  11      490.44      619.78    210.73 o
  -2  10  11     2050.36     1589.13    536.55 o
   0  10  11      163.08      125.27    139.45 o
   2  10  11     1289.31     1559.10    288.56 o
   4  10  11      791.37      180.05    236.18 o
   6  10  11       53.90      525.21    358.87 o
   8  10  11     1018.19     1672.63    736.75 o
  10  10  11      113.08      399.29    286.41 o
  12  10  11       14.87       49.78    355.61 o
 -13  11  11      856.17      190.64    557.32 o
 -11  11  11      863.63      201.22    630.15 o
  -9  11  11      200.78      258.49    158.26 o
  -7  11  11      786.08      650.56    255.67 o
  -5  11  11        5.65       95.36    166.54 o
  -3  11  11     1716.75     1281.31    514.53 o
  -1  11  11       62.32      202.67    157.29 o
   1  11  11     1379.25     1442.09    289.51 o
   3  11  11      176.27      281.03    240.12 o
   5  11  11      631.93      829.54    329.99 o
   7  11  11      147.65      158.37    288.97 o
   9  11  11      703.09      817.06    345.26 o
 -10  12  11     1195.06      700.59    926.95 o
  -8  12  11      361.87      277.22    220.38 o
  -6  12  11     3496.32      976.30   1095.79 o
  -4  12  11      152.22      172.52    226.06 o
  -2  12  11     2336.87     1186.99    542.38 o
   0  12  11       95.60      136.02    188.95 o
   2  12  11     2798.31     3253.93    548.57 o
   4  12  11        3.19      173.49    227.30 o
   6  12  11     1650.52     1946.38    584.10 o
  -5  13  11      855.05      -22.26    298.29 o
  -3  13  11       41.77      -93.03    164.18 o
  -1  13  11      235.58      116.72    267.89 o
   1  13  11      185.27      233.71    365.00 o
 -24   0  12     1001.27      828.76    548.56 o
 -22   0  12      467.10      196.10    238.76 o
 -20   0  12       44.22      133.85    191.83 o
 -18   0  12     6393.83     6608.58    562.89 o
 -16   0  12      316.95      788.94    235.66 o
 -14   0  12     1752.47     2281.34    323.60 o
 -12   0  12     2598.11     2566.63    293.07 o
 -10   0  12     1369.06     1013.05    130.43 o
  -8   0  12    38947.72    37442.93    670.03 o
  -6   0  12     7983.60     8267.76    344.37 o
  -4   0  12    39273.36    43396.09   1327.11 o
  -2   0  12   141027.92   141291.05   1258.15 o
   0   0  12    40841.51    39889.57    830.10 o
   2   0  12    77952.90    81264.37   1311.96 o
   4   0  12     5507.85     5818.59    359.95 o
   6   0  12    47171.67    47155.14   1114.73 o
   8   0  12       36.12      123.62    123.92 o
  10   0  12    17556.60    17332.97    756.14 o
  12   0  12     6153.08     5205.78    464.49 o
  14   0  12     6707.59     6528.34    527.52 o
  16   0  12      746.54      636.40    242.66 o
  18   0  12     1655.20     1388.42    503.52 o
  20   0  12      270.33      409.92    418.93 o
 -23   1  12      171.22     -141.02    151.00 o
 -21   1  12      599.53      763.89    200.19 o
 -19   1  12      218.21      231.18    154.80 o
 -17   1  12     1013.74     1283.02    205.77 o
 -15   1  12      630.57     1004.51    184.00 o
 -13   1  12     1758.11     1938.66    205.75 o
 -11   1  12      333.66      258.56     77.81 o
  -9   1  12     8309.70     8405.90    224.27 o
  -7   1  12     3735.07     4221.19    158.70 o
  -5   1  12     5498.83     5389.58    194.26 o
  -3   1  12      363.98      389.42     67.91 o
  -1   1  12     2100.55     2602.90    133.59 o
   1   1  12      404.84      423.74     89.70 o
   3   1  12       24.19        2.93     64.20 o
   5   1  12     1005.79     1111.43    166.15 o
   7   1  12       17.71      107.06     83.00 o
   9   1  12      220.66      117.61    111.34 o
  11   1  12      821.83      875.10    169.44 o
  13   1  12       81.83        5.39    107.82 o
  15   1  12       96.91       60.88    123.66 o
  17   1  12       40.55       48.89    148.97 o
  19   1  12      171.63      236.94    222.88 o
 -24   2  12       29.32      175.80    181.37 o
 -22   2  12     2473.11     2859.15    431.02 o
 -20   2  12       11.11       78.82    135.55 o
 -18   2  12     3929.63     4372.91    325.97 o
 -16   2  12     2755.62     2460.43    278.74 o
 -14   2  12      342.23      463.46    132.25 o
 -12   2  12     7214.62     7000.88    321.12 o
 -10   2  12       44.62       64.42     48.90 o
  -8   2  12     7523.61     8137.98    247.36 o
  -6   2  12     3693.76     3862.08    185.09 o
  -4   2  12    12925.22    11979.31    478.44 o
  -2   2  12    16594.05    16231.45    581.85 o
   0   2  12      279.11      483.16     76.91 o
   2   2  12    19916.67    17864.69    453.06 o
   4   2  12     2708.93     2925.18    215.29 o
   6   2  12    17464.73    17855.63    550.34 o
   8   2  12      208.60       96.57     99.50 o
  10   2  12    12157.53    14424.24    572.79 o
  12   2  12     2629.21     1901.32    277.90 o
  14   2  12     2122.05     1752.76    289.20 o
  16   2  12      915.23     1157.58    214.15 o
  18   2  12      543.17     -162.38    162.38 o
  20   2  12      532.95      815.65    344.15 o
 -23   3  12      994.28     1194.06    261.16 o
 -21   3  12     2797.19     2959.72    425.00 o
 -19   3  12     2699.00     2977.60    315.00 o
 -17   3  12     7743.59     6447.18    382.67 o
 -15   3  12     4413.03     4195.69    289.22 o
 -13   3  12    17992.05    17782.15    524.17 o
 -11   3  12     2779.31     3099.63    184.09 o
  -9   3  12    19547.74    19537.28    496.14 o
  -7   3  12      649.31      772.76     91.51 o
  -5   3  12    17104.11    15796.63    587.14 o
  -3   3  12       43.65       56.17     93.11 o
  -1   3  12    15465.17    14337.34    451.43 o
   1   3  12     3841.69     3378.43    264.01 o
   3   3  12     3638.84     3750.17    260.21 o
   5   3  12       14.89      -69.54     69.54 o
   7   3  12     4235.78     4430.11    376.70 o
   9   3  12      286.52       99.34    108.71 o
  11   3  12       33.43      -57.35    118.39 o
  13   3  12     1424.73     1487.57    262.29 o
  15   3  12      125.00       75.92    147.83 o
  17   3  12       20.97     -180.36    236.74 o
  19   3  12       18.70      156.21    222.23 o
 -22   4  12        7.73      102.00    178.09 o
 -20   4  12       18.63      189.32    142.56 o
 -18   4  12      196.11      214.36    142.32 o
 -16   4  12      770.24      899.99    178.27 o
 -14   4  12     2334.00     2184.66    240.90 o
 -12   4  12      415.91      551.30    115.19 o
 -10   4  12     4415.56     4621.35    219.24 o
  -8   4  12     2002.43     2201.91    146.82 o
  -6   4  12     1315.26     1586.64    169.57 o
  -4   4  12     3559.61     3544.92    595.36 o
  -2   4  12       23.73       32.03    100.78 o
   0   4  12        1.25      -12.31     73.90 o
   2   4  12      397.57      409.92     97.24 o
   4   4  12      115.93      135.50     82.46 o
   6   4  12     2497.29     2867.60    259.03 o
   8   4  12      545.70      243.58    117.45 o
  10   4  12      705.56      987.48    248.32 o
  12   4  12       14.73      -69.65    115.82 o
  14   4  12      246.46      146.11    149.49 o
  16   4  12        1.93     -163.77    163.77 o
  18   4  12       51.48       10.18    243.22 o
 -23   5  12      536.06      709.60    332.94 o
 -21   5  12     1832.24     1914.17    642.91 o
 -19   5  12      248.87       59.74    171.82 o
 -17   5  12     1711.67     1935.70    317.57 o
 -15   5  12      414.31      420.09    168.90 o
 -13   5  12     3711.70     4521.47    308.58 o
 -11   5  12     1039.57     1260.53    174.45 o
  -9   5  12    18324.71    18537.06    507.20 o
  -7   5  12      429.65      371.29    108.73 o
  -5   5  12    18814.58    18649.44   1096.63 o
  -3   5  12     2568.43     2399.43    306.11 o
  -1   5  12    19396.01    18170.60   1048.07 o
   1   5  12      348.03      323.97    125.87 o
   3   5  12    13477.75    13491.69    672.26 o
   5   5  12     7091.70     6970.86    358.09 o
   7   5  12     2511.24     3094.89    289.81 o
   9   5  12     1959.25     1716.10    254.52 o
  11   5  12      117.10       96.58    135.56 o
  13   5  12       35.98       79.59    149.12 o
  15   5  12       54.19       15.83    148.93 o
  17   5  12      693.35      332.55    564.83 o
 -22   6  12       95.38       51.21    219.65 o
 -20   6  12      246.33      352.82    253.69 o
 -18   6  12        5.15     -165.83    165.83 o
 -16   6  12      309.82      257.89    287.79 o
 -14   6  12      863.63      422.36    207.15 o
 -12   6  12     3125.28     3576.30    318.71 o
 -10   6  12     1081.53     1090.86    214.18 o
  -8   6  12     4777.69     4722.22    342.84 o
  -6   6  12    11986.68    11534.08    501.19 o
  -4   6  12       11.62       -5.81    136.08 o
  -2   6  12     5978.89     6896.69   1060.59 o
   0   6  12     2085.94     2893.24    400.46 o
   2   6  12    13873.42    13003.30    539.10 o
   4   6  12       26.71      -92.63    128.89 o
   6   6  12    22066.18    23994.47    977.41 o
   8   6  12     1953.75     2781.90    428.34 o
  10   6  12     3363.51     5133.38   1104.88 o
  12   6  12      418.98      422.29    224.44 o
  14   6  12     2406.77     1555.09   1591.13 o
  16   6  12        1.55      -85.09    307.31 o
 -21   7  12       72.66      -10.51    257.04 o
 -19   7  12       63.38      -62.31    245.50 o
 -17   7  12      835.07      957.63    330.68 o
 -15   7  12      158.41      124.25    201.33 o
 -13   7  12      980.50     1108.16    232.82 o
 -11   7  12     3507.52     4194.61    352.21 o
  -9   7  12      796.46      608.68    170.66 o
  -7   7  12     2282.16     2570.29    311.32 o
  -5   7  12     3643.21     3978.74    321.27 o
  -3   7  12     1011.56     1053.52    267.88 o
  -1   7  12     2815.34     3123.41    320.40 o
   1   7  12    10765.33    10543.13    511.84 o
   3   7  12     1571.06     1636.64    328.07 o
   5   7  12       30.11      187.62    241.50 o
   7   7  12       30.86       10.25    171.68 o
   9   7  12      109.39       76.58    194.81 o
  11   7  12     1050.85     1034.09    337.48 o
  13   7  12      812.61       12.54    208.28 o
  15   7  12        3.10     -119.62    342.85 o
 -20   8  12     1759.67     2296.35    671.19 o
 -18   8  12      263.52      755.08    307.59 o
 -16   8  12     3657.92     4183.47    509.82 o
 -14   8  12      138.09      -69.61    264.77 o
 -12   8  12     5291.63     6260.19    440.94 o
 -10   8  12     1372.96     1549.47    261.05 o
  -8   8  12     7930.53     8229.56    471.18 o
  -6   8  12     2256.25     1981.69    282.85 o
  -4   8  12    10130.47    10897.40    525.43 o
  -2   8  12    11487.02    10691.72    680.94 o
   0   8  12     4592.79     5072.67    474.12 o
   2   8  12    11146.99    11635.06    564.60 o
   4   8  12      975.57     1119.19    436.20 o
   6   8  12     4701.61     5811.80    555.07 o
   8   8  12      565.67     1106.33    312.07 o
  10   8  12     7873.30     8694.90    986.51 o
  12   8  12       61.69      163.26    191.20 o
  14   8  12     4065.31     4849.46    808.83 o
 -17   9  12       14.10      -13.07    233.20 o
 -15   9  12      363.87      522.85    258.97 o
 -13   9  12      555.08      596.04    232.07 o
 -11   9  12       24.52      209.45    157.18 o
  -9   9  12      299.49      315.80    166.06 o
  -7   9  12     2401.12     2318.06    320.70 o
  -5   9  12      614.95      816.33    209.67 o
  -3   9  12     1473.67     2214.29    402.01 o
  -1   9  12      644.02      625.07    191.53 o
   1   9  12        5.30      -62.31    137.14 o
   3   9  12       22.02      109.29    199.98 o
   5   9  12     1285.15      928.39    313.52 o
   7   9  12      784.69      850.63    303.13 o
   9   9  12      105.47      110.91    239.60 o
  11   9  12      158.69       69.76    220.62 o
  13   9  12      202.50       88.25    257.32 o
 -16  10  12      666.49       -2.00    367.38 o
 -14  10  12       64.34      117.75    219.93 o
 -12  10  12     3951.24     5421.05    799.82 o
 -10  10  12       25.69      -93.83    183.86 o
  -8  10  12     7206.48     7662.61    645.69 o
  -6  10  12     1285.13     1786.28    393.51 o
  -4  10  12     6209.62     6405.75    755.27 o
  -2  10  12      720.16      656.29    385.98 o
   0  10  12     4660.56     5774.39    446.76 o
   2  10  12     3896.88     4789.72    427.16 o
   4  10  12     1752.99     2648.10    467.30 o
   6  10  12     3123.58     3543.76    563.76 o
   8  10  12        3.05      -39.99    215.18 o
  10  10  12      669.47      907.92    357.02 o
  12  10  12      278.35      111.93    263.15 o
 -13  11  12      260.11      237.15    581.85 o
 -11  11  12      398.05       95.27    370.88 o
  -9  11  12     1382.18      385.00    612.13 o
  -7  11  12       77.90        4.60    196.23 o
  -5  11  12     4491.32      558.07    367.38 o
  -3  11  12       23.74       -0.25    200.66 o
  -1  11  12     3329.51     1922.16    727.02 o
   1  11  12      199.90      540.86    209.36 o
   3  11  12     2009.21     3397.37    563.69 o
   5  11  12      282.32      474.84    304.34 o
   7  11  12       30.02      478.32    307.38 o
   9  11  12      394.66      514.89    324.77 o
 -10  12  12       17.46     -220.38    237.73 o
  -8  12  12       94.96        0.30    267.27 o
  -6  12  12       15.88       32.31    263.60 o
  -4  12  12      747.99      376.89    382.89 o
  -2  12  12       40.68      181.75    182.55 o
   0  12  12      910.52     1045.78    282.11 o
   2  12  12        7.82      151.88    238.10 o
   4  12  12     1131.32     1317.69    381.36 o
   6  12  12       16.01     -221.98    221.98 o
  -3  13  12      560.21      452.53    317.60 o
  -1  13  12      490.21      135.29    204.79 o
 -23   1  13      334.31       56.30    162.62 o
 -21   1  13      156.04       32.88    139.21 o
 -19   1  13      631.04      606.14    174.48 o
 -17   1  13      197.26      286.02    128.15 o
 -15   1  13     4385.99     4513.88    304.63 o
 -13   1  13       47.09       21.72    124.49 o
 -11   1  13     5189.77     5373.44    222.56 o
  -9   1  13     2064.63     2405.97    135.47 o
  -7   1  13      300.11      335.98     65.65 o
  -5   1  13       32.07      135.75     53.94 o
  -3   1  13     4748.78     4637.14    155.45 o
  -1   1  13     3059.91     3143.43    153.60 o
   1   1  13     1175.37     1205.99    146.11 o
   3   1  13      515.45      726.68    126.68 o
   5   1  13        6.66       19.53     78.20 o
   7   1  13       96.36       22.67     99.89 o
   9   1  13      656.08      495.55    131.35 o
  11   1  13      126.26      395.72    130.81 o
  13   1  13      285.71      307.43    137.33 o
  15   1  13      263.30      114.26    133.85 o
  17   1  13        4.25      110.47    149.53 o
  19   1  13       29.12      254.95    244.60 o
 -24   2  13       23.74     -172.90    172.90 o
 -22   2  13       73.28       35.53    158.79 o
 -20   2  13       15.36     -111.20    125.28 o
 -18   2  13     2217.12     1798.65    251.91 o
 -16   2  13     1153.09     1182.42    201.75 o
 -14   2  13      557.16      399.22    131.82 o
 -12   2  13    15506.27    16023.77    480.55 o
 -10   2  13      940.56      881.33     99.55 o
  -8   2  13    10878.52     9981.67    281.02 o
  -6   2  13      807.64      987.27    143.16 o
  -4   2  13    13668.86    12889.46    516.26 o
  -2   2  13     8605.72     9473.64    711.98 o
   0   2  13    17794.55    16958.91    348.72 o
   2   2  13     7494.43     7422.87    317.75 o
   4   2  13     9271.58     9200.99    373.75 o
   6   2  13    23403.06    23902.71    651.78 o
   8   2  13    11508.10    12937.63    516.41 o
  10   2  13    13642.65    14239.95    579.75 o
  12   2  13      558.33      853.62    202.52 o
  14   2  13     4950.89     5729.30    492.05 o
  16   2  13      251.78      325.80    139.58 o
  18   2  13      410.22      305.29    236.57 o
 -23   3  13      138.80      100.91    154.71 o
 -21   3  13      381.29      564.41    197.20 o
 -19   3  13       55.78      -18.41    123.46 o
 -17   3  13       82.76      180.76    126.75 o
 -15   3  13     2422.87     2102.41    230.58 o
 -13   3  13      150.61      268.97    113.58 o
 -11   3  13       41.79        5.02     60.26 o
  -9   3  13      332.76      319.63     78.03 o
  -7   3  13      671.08      732.25     92.28 o
  -5   3  13     3753.92     4253.25    323.72 o
  -3   3  13      659.18      621.55    172.85 o
  -1   3  13     3027.35     3333.56    235.85 o
   1   3  13        3.50       35.59     49.64 o
   3   3  13        8.66       97.15     73.50 o
   5   3  13      590.00      547.44    133.27 o
   7   3  13      177.74      143.04    103.63 o
   9   3  13      485.97      337.16    136.73 o
  11   3  13       19.62      100.56    124.57 o
  13   3  13      583.44      535.64    190.00 o
  15   3  13      666.19      900.97    230.32 o
  17   3  13      109.66     -137.18    137.18 o
  19   3  13      196.83       -7.58    257.16 o
 -22   4  13     1217.98      917.55    267.96 o
 -20   4  13     2261.42     2569.72    390.67 o
 -18   4  13     1950.16     2443.46    509.86 o
 -16   4  13     5517.86     5793.22    491.03 o
 -14   4  13     3034.58     3269.81    253.22 o
 -12   4  13    24516.27    25435.82    705.34 o
 -10   4  13     1362.43     1189.18    135.08 o
  -8   4  13    62949.17    62868.65    942.97 o
  -6   4  13     2449.24     2770.05    229.64 o
  -4   4  13    57082.26    54578.85   1221.74 o
  -2   4  13     4615.64     4216.58    354.15 o
   0   4  13    48955.63    45921.15    898.57 o
   2   4  13     9874.27     8722.25    517.78 o
   4   4  13    36359.00    37088.80   1094.07 o
   6   4  13    17400.68    18844.61    597.68 o
   8   4  13     3752.57     4829.35    336.53 o
  10   4  13    11662.83    12899.96    569.13 o
  12   4  13      861.58     1708.06    317.06 o
  14   4  13     5441.15     6657.41    495.86 o
  16   4  13     1024.87      291.63    815.84 o
  18   4  13     1456.85     1460.64   1301.83 o
 -21   5  13       12.58       35.30    229.72 o
 -19   5  13      978.11      900.78    253.91 o
 -17   5  13      888.68      671.96    208.43 o
 -15   5  13      330.20      253.30    150.24 o
 -13   5  13        2.07      -18.48     91.20 o
 -11   5  13     8497.60     7826.80    357.97 o
  -9   5  13      158.10      132.57     96.04 o
  -7   5  13     3791.29     3941.48    247.40 o
  -5   5  13      578.59      790.33    205.22 o
  -3   5  13      151.33      102.49    124.90 o
  -1   5  13      287.69      350.50    130.12 o
   1   5  13     1702.07     1869.78    241.18 o
   3   5  13      612.90      844.94    340.35 o
   5   5  13       28.91      207.33    154.40 o
   7   5  13     2534.43     2105.74    372.02 o
   9   5  13      341.10      651.37    170.93 o
  11   5  13     1022.48     1357.33    250.49 o
  13   5  13      806.26     1196.34    252.43 o
  15   5  13        4.63     -180.92    180.92 o
  17   5  13      192.12      -81.08    351.36 o
 -22   6  13     1863.85     2455.45    518.44 o
 -20   6  13       35.61       57.89    218.57 o
 -18   6  13     2043.47     2089.32    563.83 o
 -16   6  13     4906.64     5311.69    776.04 o
 -14   6  13      934.80     1056.48    304.56 o
 -12   6  13     7478.23     7791.66    452.61 o
 -10   6  13     1447.92     1224.21    220.03 o
  -8   6  13    16373.08    16623.56    618.61 o
  -6   6  13     2516.22     2531.38    287.09 o
  -4   6  13    28319.09    29790.63   1340.62 o
  -2   6  13     2815.06     2719.90    363.51 o
   0   6  13    13618.04    13287.34    543.12 o
   2   6  13     7026.41     7086.00    408.91 o
   4   6  13     3033.49     3481.95    407.75 o
   6   6  13     4985.44     5081.59    477.49 o
   8   6  13     2090.32     2891.42    464.39 o
  10   6  13     4465.01     5296.37    683.45 o
  12   6  13      188.12      281.24    236.21 o
  14   6  13     1410.92      898.85   1127.65 o
  16   6  13      270.70       45.55    372.88 o
 -21   7  13       49.40      121.12    302.81 o
 -19   7  13     1551.49     2017.81    447.87 o
 -17   7  13        1.28       77.79    202.77 o
 -15   7  13     3624.65     4187.24    543.27 o
 -13   7  13        9.56      191.13    138.90 o
 -11   7  13     2429.29     2296.45    315.15 o
  -9   7  13      383.63      628.18    185.20 o
  -7   7  13     6622.83     7355.18    439.24 o
  -5   7  13      856.53      955.71    208.48 o
  -3   7  13     4717.91     5093.67    478.31 o
  -1   7  13     4433.24     5066.00    377.59 o
   1   7  13      913.13      648.97    185.31 o
   3   7  13      974.22     1040.56    289.17 o
   5   7  13        1.90      155.04    197.45 o
   7   7  13     1815.48     1487.49    352.13 o
   9   7  13      664.22      856.95    293.02 o
  11   7  13     1161.35     1166.38    641.16 o
  13   7  13      956.17      252.62    390.90 o
  15   7  13      200.84      -67.07    340.35 o
 -18   8  13      924.73     1213.51    368.05 o
 -16   8  13       58.91      -24.31    184.75 o
 -14   8  13     1149.36     1824.23    382.04 o
 -12   8  13        0.94       -0.28    135.42 o
 -10   8  13     1342.04     1328.95    253.99 o
  -8   8  13        6.09       38.53    125.59 o
  -6   8  13       59.03     -106.56    106.56 o
  -4   8  13       71.50      188.12    148.15 o
  -2   8  13      136.38      166.17    287.29 o
   0   8  13       75.00      -16.09    125.45 o
   2   8  13       53.95      105.09    126.20 o
   4   8  13       40.09      108.77    196.94 o
   6   8  13      216.56      378.85    234.82 o
   8   8  13      433.69      960.03    306.67 o
  10   8  13      640.75      739.02    298.81 o
  12   8  13       88.68     -169.49    200.09 o
  14   8  13      240.91      134.69    284.21 o
 -17   9  13      447.49     1232.51    541.05 o
 -15   9  13     1855.35     2313.05    428.66 o
 -13   9  13      484.91      602.50    223.16 o
 -11   9  13     1630.60     1343.02    271.21 o
  -9   9  13      667.32      907.03    235.30 o
  -7   9  13     3096.13     2780.70    330.00 o
  -5   9  13     1184.25     1514.96    269.23 o
  -3   9  13     2279.82     1918.94    291.21 o
  -1   9  13     1912.67     1706.43    372.39 o
   1   9  13      150.77       63.50    143.90 o
   3   9  13     5206.47     6207.38    676.19 o
   5   9  13      174.48      382.03    238.66 o
   7   9  13     3575.72     4652.76    775.79 o
   9   9  13       49.16       57.08    227.30 o
  11   9  13     1863.17     1295.50   1382.67 o
  13   9  13       16.01      -38.86    270.90 o
 -16  10  13      212.26      628.14    450.96 o
 -14  10  13       17.18     -178.68    330.84 o
 -12  10  13     1419.12      318.07    591.11 o
 -10  10  13      116.05       97.61    212.72 o
  -8  10  13      319.52      396.16    220.38 o
  -6  10  13      984.99     1360.88    423.18 o
  -4  10  13     1628.18     2063.14    423.07 o
  -2  10  13      327.06      302.22    232.42 o
   0  10  13     2996.73     3270.69    405.61 o
   2  10  13      639.65      744.76    208.72 o
   4  10  13      793.32      978.24    343.01 o
   6  10  13     1262.46     2033.47    455.72 o
   8  10  13      724.79      737.20    486.50 o
  10  10  13      300.58      566.81    340.10 o
 -13  11  13      447.03      182.04    253.72 o
 -11  11  13       46.86      -74.54    196.37 o
  -9  11  13      643.80      233.97    546.81 o
  -7  11  13      467.81     -105.73    271.03 o
  -5  11  13     1521.08      339.69    239.18 o
  -3  11  13       78.64      220.43    190.36 o
  -1  11  13     2297.36     1217.62    813.68 o
   1  11  13      105.53      125.80    166.94 o
   3  11  13      929.42     1092.33    366.78 o
   5  11  13      138.47      -22.70    322.83 o
   7  11  13      384.73      431.48    278.71 o
   9  11  13       38.33      175.47    251.07 o
 -10  12  13      431.15      555.93    336.10 o
  -8  12  13     2952.12       86.38    278.35 o
  -6  12  13      419.59      -89.15    243.97 o
  -4  12  13     2601.46     3878.59    573.52 o
  -2  12  13       91.84       39.44    179.30 o
   0  12  13     2203.65     2477.55    393.03 o
   2  12  13     1187.70     1504.46    411.87 o
   4  12  13     1083.17      919.50    351.96 o
 -24   0  14      827.81      408.33    618.88 o
 -22   0  14     1082.67      303.70    696.21 o
 -20   0  14      894.41      724.33    283.48 o
 -18   0  14     6292.43     7183.19    578.93 o
 -16   0  14     3722.66     4029.65    417.83 o
 -14   0  14     7562.23     7401.68    510.37 o
 -12   0  14    18277.22    18634.07   1054.08 o
 -10   0  14    11747.46    11025.72    552.83 o
  -8   0  14    24671.12    25197.39    583.39 o
  -6   0  14      218.90      119.62    122.63 o
  -4   0  14    57389.20    57994.64   1013.87 o
  -2   0  14     2602.25     2486.88    164.99 o
   0   0  14    29577.32    30173.38    750.77 o
   2   0  14     4664.07     4913.20    345.35 o
   4   0  14    23922.20    24754.73    780.34 o
   6   0  14      303.74      258.37    208.46 o
   8   0  14     5835.22     5797.77    440.55 o
  10   0  14      785.26      846.76    328.34 o
  12   0  14      414.42      869.75    316.82 o
  14   0  14        3.31       80.13    158.67 o
  16   0  14      578.86      677.54    243.23 o
  18   0  14       15.31      265.27    259.27 o
 -23   1  14        2.50        0.06    164.55 o
 -21   1  14       26.01       76.89    142.40 o
 -19   1  14      363.93      402.52    155.98 o
 -17   1  14     1388.04     1423.39    227.13 o
 -15   1  14      244.46      393.47    132.95 o
 -13   1  14      953.32     1185.21    176.77 o
 -11   1  14     1246.20     1369.95    142.83 o
  -9   1  14     1070.89     1108.46    107.34 o
  -7   1  14     4667.61     5180.04    211.73 o
  -5   1  14     2888.07     3183.23    163.66 o
  -3   1  14      980.09      843.16    102.42 o
  -1   1  14        3.82      -21.74     42.99 o
   1   1  14      931.96      967.84    135.15 o
   3   1  14     4145.14     3975.00    250.31 o
   5   1  14     2929.07     2692.61    250.07 o
   7   1  14      483.70      405.85    124.22 o
   9   1  14       80.34       97.32    105.41 o
  11   1  14      513.99      646.72    160.32 o
  13   1  14        7.62       81.90    109.81 o
  15   1  14       27.60       78.92    122.63 o
  17   1  14       33.58      173.70    158.58 o
  19   1  14      140.76      379.96    277.18 o
 -24   2  14      386.52      105.59    191.07 o
 -22   2  14     4237.96     4118.98    445.02 o
 -20   2  14     1191.95     1091.74    217.15 o
 -18   2  14     5020.24     5040.51    353.02 o
 -16   2  14     5933.20     5523.66    340.67 o
 -14   2  14     4189.83     4009.28    316.93 o
 -12   2  14     7681.28     7891.87    451.59 o
 -10   2  14     9482.61     8891.38    253.32 o
  -8   2  14    14261.45    14511.50    309.11 o
  -6   2  14      715.03      481.94     86.35 o
  -4   2  14    15123.67    14476.59    562.09 o
  -2   2  14       18.87      -35.66     67.81 o
   0   2  14     9205.58     9184.70    360.18 o
   2   2  14       76.68      195.81     72.51 o
   4   2  14    11798.40    13010.56    452.57 o
   6   2  14      199.80      227.75    113.49 o
   8   2  14     6453.84     6734.56    395.12 o
  10   2  14       70.46       80.76    130.83 o
  12   2  14     1690.27     1762.19    271.23 o
  14   2  14       63.84      326.03    147.11 o
  16   2  14      488.80      790.23    181.16 o
  18   2  14      401.68      385.24    216.22 o
 -23   3  14       18.80      122.89    202.99 o
 -21   3  14      579.59      242.89    210.60 o
 -19   3  14      647.41      749.78    223.95 o
 -17   3  14     3715.80     3376.80    315.60 o
 -15   3  14       18.81       93.94    105.91 o
 -13   3  14     2925.88     2861.77    242.02 o
 -11   3  14     1071.76      944.91    129.05 o
  -9   3  14     3570.82     3550.74    182.03 o
  -7   3  14       35.30       29.77     68.91 o
  -5   3  14      261.47      270.38    130.81 o
  -3   3  14     2962.98     2326.91    342.35 o
  -1   3  14        6.43      -11.86     67.37 o
   1   3  14      718.08      754.41    305.06 o
   3   3  14     1192.27     1240.97    167.00 o
   5   3  14     1383.04     1712.49    208.23 o
   7   3  14     2532.49     2117.49    242.25 o
   9   3  14     2732.47     2643.29    278.60 o
  11   3  14     3430.52     4087.39    342.63 o
  13   3  14      319.21      815.49    214.14 o
  15   3  14     4618.69     4991.39    581.43 o
  17   3  14      390.33       74.71    270.48 o
 -22   4  14      245.34       30.26    197.31 o
 -20   4  14        2.14       10.25    166.60 o
 -18   4  14      209.65      324.78    193.18 o
 -16   4  14      131.98      232.86    209.25 o
 -14   4  14      136.44      233.98    148.94 o
 -12   4  14     2428.03     2260.30    231.51 o
 -10   4  14      239.35      300.86    110.20 o
  -8   4  14      138.84      157.13     96.95 o
  -6   4  14       26.31       22.12    100.38 o
  -4   4  14      400.92      199.36    144.84 o
  -2   4  14     3183.20     3288.94    329.02 o
   0   4  14      101.90       47.50     94.16 o
   2   4  14     1650.45     1682.45    291.63 o
   4   4  14       13.41      -29.53    118.60 o
   6   4  14     3622.92     4406.10    462.47 o
   8   4  14      596.72     1048.16    202.64 o
  10   4  14     1812.59     2581.73    323.79 o
  12   4  14       15.53     -121.40    121.40 o
  14   4  14       49.72      194.46    168.35 o
  16   4  14       73.99       53.91    183.65 o
  18   4  14       60.58      301.81    406.42 o
 -21   5  14      304.02      224.43    314.57 o
 -19   5  14       11.75      -10.54    213.37 o
 -17   5  14      408.12      384.73    185.65 o
 -15   5  14       78.45       59.01    162.46 o
 -13   5  14     1178.65     1445.16    242.37 o
 -11   5  14       34.82      117.14    117.76 o
  -9   5  14     4939.31     5911.87    311.79 o
  -7   5  14      963.51      824.01    155.00 o
  -5   5  14     2900.68     3251.51    344.01 o
  -3   5  14     7612.39     7182.13    494.52 o
  -1   5  14       16.20       59.82     92.91 o
   1   5  14     6105.37     7885.35    672.98 o
   3   5  14     2227.55     2225.66    360.76 o
   5   5  14     2534.74     2317.44    382.76 o
   7   5  14     1213.26     1932.13    366.64 o
   9   5  14     3223.51     3138.42    468.76 o
  11   5  14      416.70      508.48    320.08 o
  13   5  14     1511.06     1673.87    386.86 o
  15   5  14     1164.80      796.52   1216.75 o
  17   5  14      296.23      315.32    409.92 o
 -20   6  14      394.56      167.80    373.63 o
 -18   6  14     1382.11     1843.59    403.27 o
 -16   6  14     1064.47      827.39    277.71 o
 -14   6  14     3724.48     4238.76    479.64 o
 -12   6  14     2123.81     2263.94    298.04 o
 -10   6  14     4855.20     5853.49    397.14 o
  -8   6  14     5175.19     5573.72    380.23 o
  -6   6  14     9315.23    10092.65    496.78 o
  -4   6  14    19737.73    20798.02    866.15 o
  -2   6  14     7204.83     7805.40    542.56 o
   0   6  14    24926.19    24655.63    747.38 o
   2   6  14        5.29      -64.43    148.44 o
   4   6  14    10441.32    10047.09    653.02 o
   6   6  14        7.25       39.88    148.38 o
   8   6  14     2247.21     3113.11    472.58 o
  10   6  14      128.78      409.78    235.37 o
  12   6  14     1813.34     1922.46    409.11 o
  14   6  14       21.57      248.72    199.93 o
  16   6  14      513.57       23.02    428.44 o
 -19   7  14       35.99      217.66    235.88 o
 -17   7  14        8.29      -12.05    192.47 o
 -15   7  14     1181.18     1195.95    335.63 o
 -13   7  14        6.25      -83.53    120.37 o
 -11   7  14     1467.16     1692.95    265.32 o
  -9   7  14      594.56      956.56    208.40 o
  -7   7  14     3231.66     3119.33    326.84 o
  -5   7  14     1634.85     1859.24    269.33 o
  -3   7  14     1720.79     2411.57    396.06 o
  -1   7  14      509.92      388.81    158.98 o
   1   7  14     7014.39     6615.87    428.09 o
   3   7  14     1515.34     1586.12    361.44 o
   5   7  14    10288.96    11155.83    727.62 o
   7   7  14      202.66      288.75    213.89 o
   9   7  14     3625.76     4544.37    515.35 o
  11   7  14      402.28      480.34    263.06 o
  13   7  14      419.76       38.37    246.01 o
  15   7  14       52.07       57.56    400.91 o
 -18   8  14     4665.69     5931.44    640.63 o
 -16   8  14      127.56      137.33    222.44 o
 -14   8  14     6507.30     8110.55   1398.43 o
 -12   8  14     4496.49     5355.73    413.80 o
 -10   8  14     3891.75     4642.38    383.14 o
  -8   8  14     6970.41     7549.80    472.98 o
  -6   8  14     1496.47     1863.25    279.53 o
  -4   8  14     8187.31     8575.94    490.92 o
  -2   8  14      302.62      438.75    176.98 o
   0   8  14    11750.25    13024.57    928.14 o
   2   8  14       14.75       36.60    145.88 o
   4   8  14     7143.30     8324.02    662.66 o
   6   8  14      690.84      410.80    281.04 o
   8   8  14     5547.00     5918.56    861.38 o
  10   8  14     1617.60      851.88   1024.80 o
  12   8  14     1250.67      631.16   1161.94 o
  14   8  14     1342.36      715.75   1394.93 o
 -17   9  14      367.08      734.63    327.93 o
 -15   9  14        5.23      196.06    225.65 o
 -13   9  14       11.19      -29.72    161.66 o
 -11   9  14      193.92      181.45    160.25 o
  -9   9  14       85.02      233.31    161.54 o
  -7   9  14       67.20       46.00    210.92 o
  -5   9  14        0.28       24.32    135.33 o
  -3   9  14      120.63       55.00    129.40 o
  -1   9  14       22.66      269.81    159.09 o
   1   9  14        0.87     -130.38    130.38 o
   3   9  14      260.04      326.28    235.47 o
   5   9  14        5.68      158.38    208.68 o
   7   9  14      215.88      248.29    386.90 o
   9   9  14      123.40       46.38    183.63 o
  11   9  14       98.35      145.35    276.26 o
 -14  10  14     2959.52     4046.14    865.89 o
 -12  10  14      198.79     -117.88    207.60 o
 -10  10  14     3015.12     3671.42    552.55 o
  -8  10  14     1438.63     2514.61    746.51 o
  -6  10  14     1505.16     1389.04    347.86 o
  -4  10  14     2863.81     3774.45    549.93 o
  -2  10  14        6.40      -23.06    150.11 o
   0  10  14     3534.20     3898.18    536.93 o
   2  10  14      703.10      579.07    282.84 o
   4  10  14     2746.18     1275.53   1561.10 o
   6  10  14     1634.76     2835.90    722.74 o
   8  10  14     1597.68      616.42    840.86 o
  10  10  14     1541.98     1729.69    735.75 o
 -13  11  14      153.28       -8.82    244.71 o
 -11  11  14      526.07      300.49    562.58 o
  -9  11  14        6.49      172.95    195.05 o
  -7  11  14     2338.72      152.86    180.24 o
  -5  11  14      163.26     -153.04    153.04 o
  -3  11  14     2043.01     2296.71    421.55 o
  -1  11  14       16.38      -57.26    200.51 o
   1  11  14     3028.18     3380.74    441.84 o
   3  11  14       10.43     -105.14    229.53 o
   5  11  14     1502.32     1612.34    440.21 o
   7  11  14      712.92      511.15    316.63 o
  -8  12  14      135.08       82.85    286.44 o
  -6  12  14       18.01       30.61    260.51 o
  -4  12  14      293.42      234.91    283.68 o
  -2  12  14       32.23       -5.97    181.67 o
   0  12  14      614.19      522.85    238.38 o
   2  12  14      652.34     1035.22    375.53 o
   4  12  14       20.98      175.87    241.13 o
 -23   1  15      235.93       46.91    170.85 o
 -21   1  15      383.61      341.46    165.33 o
 -19   1  15      657.35      718.82    181.10 o
 -17   1  15     1576.39     1742.76    287.47 o
 -15   1  15      197.26      204.97    107.12 o
 -13   1  15     1147.74     1317.16    185.36 o
 -11   1  15      443.97      442.77     92.36 o
  -9   1  15     6958.58     7438.47    234.11 o
  -7   1  15     4736.19     4800.34    209.11 o
  -5   1  15     8052.25     8670.90    267.23 o
  -3   1  15    34222.86    34705.72    589.28 o
  -1   1  15     2969.02     3217.38    194.22 o
   1   1  15    30460.86    30056.95    853.45 o
   3   1  15      631.30      616.95    130.56 o
   5   1  15    27344.08    30333.56    736.53 o
   7   1  15       11.84       26.16     80.33 o
   9   1  15    12813.10    13934.31    503.78 o
  11   1  15     2107.59     2230.94    265.71 o
  13   1  15     6702.02     8094.23    427.76 o
  15   1  15      851.12      635.44    182.05 o
  17   1  15     3173.07     3912.02    392.14 o
 -22   2  15     3223.15     3978.54    543.27 o
 -20   2  15      151.30      118.90    148.88 o
 -18   2  15     4061.26     3666.19    330.25 o
 -16   2  15        4.49       -3.00     99.51 o
 -14   2  15     8180.22     9258.61    532.21 o
 -12   2  15       11.64       77.91     85.94 o
 -10   2  15    11577.96    12367.87    304.00 o
  -8   2  15       34.47       49.66     53.29 o
  -6   2  15     1267.79     1429.05    127.43 o
  -4   2  15     2275.39     3443.37    294.55 o
  -2   2  15     4348.51     5332.18    279.64 o
   0   2  15     1978.35     1992.97    161.81 o
   2   2  15      203.13      418.05    101.82 o
   4   2  15     1303.21     1786.80    201.36 o
   6   2  15      752.59      938.33    180.61 o
   8   2  15       54.21       38.67    107.64 o
  10   2  15      108.32      229.83    138.84 o
  12   2  15      193.95      -10.14    126.42 o
  14   2  15       23.32       91.98    126.13 o
  16   2  15       27.93      122.87    137.25 o
  18   2  15       25.43     -192.70    220.27 o
 -23   3  15       15.19      -31.12    204.46 o
 -21   3  15      779.36      662.91    257.60 o
 -19   3  15       25.38       14.75    158.90 o
 -17   3  15     1462.60     1843.66    303.54 o
 -15   3  15      578.54      531.04    188.61 o
 -13   3  15      291.17      433.34    180.88 o
 -11   3  15      119.62       39.45     87.17 o
  -9   3  15     5093.51     5199.32    282.27 o
  -7   3  15       28.80       26.21     86.46 o
  -5   3  15    16625.29    18239.70    687.08 o
  -3   3  15     7197.32     6988.92    432.18 o
  -1   3  15     1165.22     1192.78    178.57 o
   1   3  15     5248.56     6158.99    432.59 o
   3   3  15      605.40      702.86    208.80 o
   5   3  15      977.22     1277.42    194.89 o
   7   3  15     2230.32     2788.10    278.14 o
   9   3  15     3912.11     4574.53    344.42 o
  11   3  15       21.38        5.98    145.70 o
  13   3  15      996.46     1011.29    288.27 o
  15   3  15      956.22     1001.77    212.67 o
  17   3  15      501.39      256.28    282.89 o
 -22   4  15     3282.14     3452.41    489.32 o
 -20   4  15        4.13      -22.15    172.26 o
 -18   4  15    11541.76    12609.44    751.00 o
 -16   4  15      298.52      314.69    157.70 o
 -14   4  15     6966.00     7073.06    446.88 o
 -12   4  15     3392.50     3224.13    254.91 o
 -10   4  15     5390.01     6439.95    328.01 o
  -8   4  15     2093.54     2114.49    216.35 o
  -6   4  15    15059.19    16463.71    898.42 o
  -4   4  15     2350.90     2263.95    303.50 o
  -2   4  15    15296.39    16413.99    617.89 o
   0   4  15     8081.51     8423.47    406.17 o
   2   4  15     1300.35     1859.77    313.42 o
   4   4  15       51.30      411.45    188.09 o
   6   4  15       24.28      -56.15    127.74 o
   8   4  15      858.12      956.48    281.17 o
  10   4  15      554.05      793.98    260.87 o
  12   4  15      490.45      487.58    235.78 o
  14   4  15      118.84      -72.64    186.87 o
  16   4  15      305.38     -302.81    302.81 o
 -21   5  15       62.24      112.33    214.54 o
 -19   5  15        9.50      -87.49    206.58 o
 -17   5  15       96.77     -118.77    141.87 o
 -15   5  15        0.69      291.68    151.33 o
 -13   5  15     2164.96     2106.88    297.47 o
 -11   5  15      151.10      248.48    116.81 o
  -9   5  15       15.10      -86.45     86.45 o
  -7   5  15      111.30      134.47     95.38 o
  -5   5  15        6.66     -127.14    127.14 o
  -3   5  15     2724.08     2565.74    361.37 o
  -1   5  15      772.77      721.57    169.77 o
   1   5  15     2196.39     2825.34    293.54 o
   3   5  15     6044.49     5489.33    482.59 o
   5   5  15       13.95       19.92    147.33 o
   7   5  15       10.84      -41.22    128.27 o
   9   5  15       16.93      -18.71    167.97 o
  11   5  15      238.21      -80.90    160.65 o
  13   5  15      884.51     1205.99    319.71 o
  15   5  15      438.70      354.60    274.03 o
 -20   6  15       36.65      200.89    260.97 o
 -18   6  15      310.99      272.82    242.55 o
 -16   6  15      187.99       89.73    239.75 o
 -14   6  15     2444.95     2686.70    445.13 o
 -12   6  15      608.88      569.10    179.74 o
 -10   6  15     5923.63     5865.17    400.76 o
  -8   6  15     7010.20     7035.54    426.59 o
  -6   6  15     1251.88     1520.45    251.51 o
  -4   6  15     7182.39     7612.70    554.92 o
  -2   6  15      118.37      237.93    138.06 o
   0   6  15     2071.60     2571.66    313.31 o
   2   6  15     1029.75     1397.44    443.20 o
   4   6  15     4080.76     4624.38    479.86 o
   6   6  15       40.72       31.91    160.55 o
   8   6  15     1849.79     2504.44    690.71 o
  10   6  15      199.13        5.93    205.26 o
  12   6  15       37.13      253.73    223.18 o
  14   6  15      119.51     -114.06    231.03 o
  16   6  15       16.87       18.02    411.92 o
 -19   7  15        3.44       18.48    240.42 o
 -17   7  15      239.70      219.80    272.53 o
 -15   7  15      138.29       80.38    207.56 o
 -13   7  15     1549.69     1987.86    304.06 o
 -11   7  15       10.08      -97.98    121.69 o
  -9   7  15     2330.76     2416.45    319.33 o
  -7   7  15     1166.04     1230.85    237.93 o
  -5   7  15      658.52      761.53    195.54 o
  -3   7  15     3700.90     4262.07    451.90 o
  -1   7  15     2266.25     3025.47    333.37 o
   1   7  15     3680.60     4986.70    657.20 o
   3   7  15      122.82     -124.63    336.34 o
   5   7  15     3505.58     4275.71    489.90 o
   7   7  15      262.28      309.17    231.74 o
   9   7  15     1519.49     2086.38    423.71 o
  11   7  15       72.05       44.09    196.27 o
  13   7  15     2157.96     1756.60   1885.93 o
 -18   8  15        5.59      152.63    225.96 o
 -16   8  15      359.68      313.04    425.94 o
 -14   8  15       34.66       76.04    219.60 o
 -12   8  15       44.63       41.58    162.79 o
 -10   8  15       85.33      -74.88    127.35 o
  -8   8  15     4302.10     4542.06    380.24 o
  -6   8  15     1212.97     1742.57    384.66 o
  -4   8  15     1786.97     1862.69    295.27 o
  -2   8  15     1706.87     2001.53    298.44 o
   0   8  15      405.14      732.25    218.77 o
   2   8  15       24.05      112.03    174.89 o
   4   8  15      175.70      445.78    231.28 o
   6   8  15      550.68      696.86    276.35 o
   8   8  15     1099.61     1541.25    549.06 o
  10   8  15      287.14      201.27    181.23 o
  12   8  15      209.43       98.82    257.08 o
 -17   9  15     1489.70      969.70    608.12 o
 -15   9  15       32.04      233.95    227.38 o
 -13   9  15     4030.65     5338.58    449.57 o
 -11   9  15      601.19      912.93    230.54 o
  -9   9  15     1939.25     2756.67    366.86 o
  -7   9  15     1968.20     2039.69    314.45 o
  -5   9  15     1466.44     2312.53    326.61 o
  -3   9  15       30.24       93.48    180.62 o
  -1   9  15     1578.92     1441.08    402.66 o
   1   9  15     2478.17     3664.39    396.33 o
   3   9  15     2975.27     4164.23   1370.90 o
   5   9  15     5265.02     6457.61    889.91 o
   7   9  15        8.32      -64.75    217.26 o
   9   9  15     4261.25     7246.42    994.02 o
  11   9  15       83.00      199.67    304.00 o
 -14  10  15     1550.85     2003.05    622.14 o
 -12  10  15        7.82      134.02    393.90 o
 -10  10  15     1623.20     2480.12    459.72 o
  -8  10  15      107.63      163.23    192.05 o
  -6  10  15      855.19      980.57    305.79 o
  -4  10  15      151.57      506.94    268.44 o
  -2  10  15     1344.10     1366.71    263.90 o
   0  10  15      210.96      140.67    166.42 o
   2  10  15     2008.10      834.25   1449.73 o
   4  10  15        9.82       86.73    188.08 o
   6  10  15     1366.91      317.11    391.15 o
   8  10  15      787.01      426.07    620.89 o
 -11  11  15        3.07     -207.12    207.12 o
  -9  11  15     1936.17     1693.02    611.13 o
  -7  11  15      232.05     -115.56    225.48 o
  -5  11  15     2618.12       62.60    173.71 o
  -3  11  15     1059.55     -124.38    124.38 o
  -1  11  15     2061.41       86.81    149.33 o
   1  11  15      931.39      255.73    547.15 o
   3  11  15      936.24      299.73    432.69 o
   5  11  15      314.69      338.82    359.62 o
   7  11  15      439.19     1680.22    623.14 o
  -6  12  15     2100.15      154.94    467.48 o
  -4  12  15      301.98      122.39    199.16 o
  -2  12  15      931.68     1038.66    383.15 o
   0  12  15     1373.89     1920.21    380.04 o
   2  12  15      807.79      665.56    325.95 o
 -22   0  16     3887.47     4437.54    857.88 o
 -20   0  16     1698.24     2129.16    429.47 o
 -18   0  16     2510.64     3192.99    438.83 o
 -16   0  16     2954.06     2769.31    386.63 o
 -14   0  16     4348.68     4247.80    399.99 o
 -12   0  16     2932.25     3608.43    341.83 o
 -10   0  16    10875.40    10873.92    980.75 o
  -8   0  16     1602.03     2064.91    195.99 o
  -6   0  16     6202.08     6452.85    348.44 o
  -4   0  16     5045.88     5770.05    290.30 o
  -2   0  16     3562.84     4435.21    302.64 o
   0   0  16    13967.19    14014.50    543.80 o
   2   0  16       36.45       74.49    102.12 o
   4   0  16      741.88      617.29    187.94 o
   6   0  16      769.03      973.48    238.33 o
   8   0  16     1607.89      894.68    243.48 o
  10   0  16       78.07       30.20    235.74 o
  12   0  16       11.31      -67.24    145.09 o
  14   0  16      146.91      212.19    186.06 o
  16   0  16       49.40     -259.92    291.55 o
  18   0  16      256.48      721.74    458.97 o
 -23   1  16       43.53      -41.11    206.52 o
 -21   1  16       39.68      -27.79    135.43 o
 -19   1  16        3.75     -113.69    113.69 o
 -17   1  16        3.63      -69.25    115.32 o
 -15   1  16       58.09      114.86    101.57 o
 -13   1  16      276.15      367.57    124.16 o
 -11   1  16      141.93      283.59     84.08 o
  -9   1  16     4814.06     5103.88    203.11 o
  -7   1  16        5.47       -6.80     57.63 o
  -5   1  16     1289.34     1302.60    173.86 o
  -3   1  16     1205.98     1345.78    139.43 o
  -1   1  16      443.77      516.98     97.96 o
   1   1  16     4981.88     5106.02    290.79 o
   3   1  16     1768.64     2188.08    188.00 o
   5   1  16     7351.13     7370.04    335.11 o
   7   1  16      255.31      117.00     98.69 o
   9   1  16     2628.67     2688.07    272.05 o
  11   1  16      225.74      297.72    134.27 o
  13   1  16      420.39      508.14    152.20 o
  15   1  16      106.25      250.20    149.79 o
  17   1  16       91.70      152.47    158.41 o
 -22   2  16      311.17      146.44    223.62 o
 -20   2  16     1194.35     1601.56    375.53 o
 -18   2  16     2272.57     2733.52    373.91 o
 -16   2  16      570.13      433.60    164.48 o
 -14   2  16     3839.25     3708.79    334.26 o
 -12   2  16      621.03      661.24    180.20 o
 -10   2  16     3345.83     3339.29    202.89 o
  -8   2  16        7.39        5.64     61.55 o
  -6   2  16      679.52      798.71    186.50 o
  -4   2  16     1204.76     2086.60    262.04 o
  -2   2  16      157.27      339.40    102.18 o
   0   2  16      248.99      214.55    122.10 o
   2   2  16      344.38      440.24    159.91 o
   4   2  16      301.05      499.88    131.81 o
   6   2  16      147.59      309.84    130.59 o
   8   2  16      642.52      496.39    159.12 o
  10   2  16     2431.74     2400.69    314.73 o
  12   2  16        2.62      239.96    126.91 o
  14   2  16      998.19     1233.90    216.03 o
  16   2  16      448.32      416.75    163.25 o
 -23   3  16      929.64      758.13    370.70 o
 -21   3  16     1838.93     2604.24    413.55 o
 -19   3  16      460.31      621.39    220.45 o
 -17   3  16     2835.39     3067.72    385.84 o
 -15   3  16       44.78       40.46    139.64 o
 -13   3  16     5614.01     6361.13    417.36 o
 -11   3  16       13.72      127.23     99.20 o
  -9   3  16     9101.63     8973.34    371.54 o
  -7   3  16     1173.70     1626.88    263.09 o
  -5   3  16    13103.85    12377.03    586.02 o
  -3   3  16     8335.20     7932.76    478.81 o
  -1   3  16    14676.39    15467.20    640.08 o
   1   3  16     8582.82     8834.07    533.20 o
   3   3  16     6162.64     6640.85    479.17 o
   5   3  16    11505.89    13251.77    696.43 o
   7   3  16     3695.30     3582.09    396.06 o
   9   3  16     9493.03    10796.91    681.29 o
  11   3  16     1249.83     1766.25    373.38 o
  13   3  16     8772.37     9748.91    711.89 o
  15   3  16      666.01      717.34    224.16 o
  17   3  16     2047.70     2374.72    476.47 o
 -22   4  16       68.87      -83.55    168.72 o
 -20   4  16      192.69      -41.21    239.33 o
 -18   4  16       78.98      123.21    162.04 o
 -16   4  16      300.92      216.40    149.81 o
 -14   4  16       84.10       33.17    141.83 o
 -12   4  16       21.30       67.74    102.62 o
 -10   4  16      357.55      384.05    126.66 o
  -8   4  16        0.30      -43.23     85.21 o
  -6   4  16      890.37      709.02    202.10 o
  -4   4  16        0.14      126.15    137.74 o
  -2   4  16     4136.31     4295.27    300.93 o
   0   4  16     1472.46     1503.04    219.00 o
   2   4  16     3196.25     3192.68    370.97 o
   4   4  16     2394.23     2653.69    397.70 o
   6   4  16      232.17      186.01    176.29 o
   8   4  16     1710.19     1773.81    354.71 o
  10   4  16     1178.90     1511.12    346.97 o
  12   4  16      189.30      255.98    197.73 o
  14   4  16      223.13       69.07    234.60 o
  16   4  16       23.28      -58.06    302.81 o
 -21   5  16      388.05      720.35    316.81 o
 -19   5  16      786.13     1026.64    318.52 o
 -17   5  16     2324.23     2974.49    807.08 o
 -15   5  16       46.76       10.95    133.53 o
 -13   5  16     5120.43     5970.86    409.85 o
 -11   5  16      399.88      272.14    118.23 o
  -9   5  16    11686.29    11551.20    443.27 o
  -7   5  16      356.85      322.22    124.48 o
  -5   5  16    22890.98    23134.98    893.63 o
  -3   5  16     4856.40     5630.85    466.64 o
  -1   5  16    15020.65    16384.51    598.89 o
   1   5  16     6389.10     6409.71    514.21 o
   3   5  16     3651.25     4166.25    433.40 o
   5   5  16     6072.57     7399.13    574.93 o
   7   5  16     3487.23     3457.48    452.58 o
   9   5  16     4816.20     6486.37    575.97 o
  11   5  16     1081.65     1054.77    341.12 o
  13   5  16     2397.90     4039.14    709.73 o
  15   5  16      132.96      178.00    246.12 o
 -20   6  16      488.87      264.70    251.68 o
 -18   6  16      761.22      798.78    296.20 o
 -16   6  16      205.46      415.66    267.52 o
 -14   6  16      234.48       85.55    304.56 o
 -12   6  16      481.91      320.85    189.22 o
 -10   6  16     2474.16     2669.07    434.92 o
  -8   6  16      848.76     1098.52    232.58 o
  -6   6  16      531.49      417.23    159.20 o
  -4   6  16      473.09      458.50    219.39 o
  -2   6  16       41.86       60.00    127.83 o
   0   6  16      715.88      646.06    249.37 o
   2   6  16     2862.79     3181.15    431.07 o
   4   6  16        2.22     -135.15    144.49 o
   6   6  16     1052.74     1138.17    314.63 o
   8   6  16      565.60      667.64    269.28 o
  10   6  16       71.00      139.87    205.61 o
  12   6  16       36.77     -233.84    260.27 o
  14   6  16       47.97     -183.04    216.76 o
 -19   7  16      196.52      284.63    224.31 o
 -17   7  16      134.68      419.01    262.69 o
 -15   7  16     1896.74     2233.95    440.71 o
 -13   7  16     1766.69     2333.30    418.92 o
 -11   7  16      115.90       92.61    199.37 o
  -9   7  16     6096.24     6273.45    549.17 o
  -7   7  16     1209.39     1022.77    224.10 o
  -5   7  16      362.20      699.32    240.71 o
  -3   7  16     1081.61     1119.65    440.95 o
  -1   7  16       29.89       62.31    131.37 o
   1   7  16      301.49      222.00    154.02 o
   3   7  16     5594.93     7060.75    608.66 o
   5   7  16      336.65      368.28    219.06 o
   7   7  16        1.56      287.06    233.31 o
   9   7  16     1018.96      852.55    305.88 o
  11   7  16      181.85      241.00    282.54 o
  13   7  16      166.51      142.93    265.42 o
 -18   8  16      829.57     1455.13    391.81 o
 -16   8  16      196.60      421.60    256.60 o
 -14   8  16      337.89      349.11    253.63 o
 -12   8  16      789.14     1243.82    257.64 o
 -10   8  16     2556.46     3288.57    367.58 o
  -8   8  16       49.57       12.66    130.97 o
  -6   8  16      484.14      693.77    204.68 o
  -4   8  16      849.24      968.23    296.04 o
  -2   8  16     1372.48     1490.82    276.33 o
   0   8  16     1057.97      899.31    230.18 o
   2   8  16       29.19       42.22    190.85 o
   4   8  16      842.36      626.04    301.81 o
   6   8  16      474.13      817.36    300.64 o
   8   8  16        3.99       89.52    304.81 o
  10   8  16       95.75      259.12    387.65 o
  12   8  16       44.92      350.40    294.54 o
 -15   9  16      296.30      350.24    258.69 o
 -13   9  16       82.06        6.49    165.93 o
 -11   9  16     1114.20      866.46    255.32 o
  -9   9  16      693.34      707.40    217.49 o
  -7   9  16     2777.96     3451.21    399.48 o
  -5   9  16      116.32       11.46    182.26 o
  -3   9  16      179.98      351.08    177.17 o
  -1   9  16       24.94      111.68    165.06 o
   1   9  16      226.19       51.27    161.08 o
   3   9  16     1580.67     1690.31    405.26 o
   5   9  16      587.21      262.66    266.52 o
   7   9  16      892.70      278.89    875.40 o
   9   9  16       26.81      117.33    251.86 o
  11   9  16      701.05      267.46    306.66 o
 -14  10  16     1909.15     1628.67    591.11 o
 -12  10  16      265.54     -195.73    195.73 o
 -10  10  16      391.36      528.75    275.73 o
  -8  10  16       44.96       38.73    229.48 o
  -6  10  16      326.45      500.57    265.65 o
  -4  10  16        2.69      193.11    204.13 o
  -2  10  16      544.75      -14.16    136.61 o
   0  10  16      554.51     -110.49    133.58 o
   2  10  16      124.10        0.28    385.14 o
   4  10  16       10.92      327.96    234.63 o
   6  10  16      261.09       83.86    253.23 o
   8  10  16       12.32      180.51    311.57 o
 -11  11  16      194.53      346.60    275.19 o
  -9  11  16     1066.40     2225.04    469.30 o
  -7  11  16      193.68        4.32    233.59 o
  -5  11  16     2285.95      -46.05    346.86 o
  -3  11  16      502.31     -103.54    150.65 o
  -1  11  16     2111.56      149.87    192.82 o
   1  11  16      542.69      286.94    261.91 o
   3  11  16     1226.44      615.95    936.71 o
   5  11  16       68.92     -116.95    292.87 o
  -4  12  16      387.69       -4.46    195.16 o
  -2  12  16        1.44      278.72    225.87 o
 -23   1  17     2378.91     1840.57   1043.18 o
 -21   1  17      945.87      168.58    228.84 o
 -19   1  17     3892.14     4517.58    418.99 o
 -17   1  17     3847.80     3935.35    317.89 o
 -15   1  17     5399.31     5936.59    342.26 o
 -13   1  17    12035.30    12314.87    452.55 o
 -11   1  17    10284.53    10168.59    333.17 o
  -9   1  17    29395.66    31029.60    501.99 o
  -7   1  17      386.93      286.98     90.88 o
  -5   1  17    40640.75    41230.25    819.70 o
  -3   1  17       17.18       29.81     70.42 o
  -1   1  17    37546.14    37652.95    823.09 o
   1   1  17      623.22      726.35    122.02 o
   3   1  17    36032.35    38341.98    735.25 o
   5   1  17     2097.81     2119.74    232.10 o
   7   1  17    15452.91    16266.66    537.48 o
   9   1  17     2891.56     3190.88    288.90 o
  11   1  17     2917.42     3801.17    374.07 o
  13   1  17      707.56      792.89    192.14 o
  15   1  17     1014.32      889.66    197.74 o
  17   1  17      136.46      212.10    189.70 o
 -22   2  17       13.86       13.35    187.25 o
 -20   2  17      641.56      402.79    282.22 o
 -18   2  17      242.99      305.33    170.45 o
 -16   2  17       77.78       85.31    140.44 o
 -14   2  17      292.31      389.10    215.02 o
 -12   2  17      690.37      598.49    175.60 o
 -10   2  17      738.25     1061.62    142.32 o
  -8   2  17     1041.61     1161.28    157.65 o
  -6   2  17      623.98      585.25    135.63 o
  -4   2  17     3906.22     3488.80    308.96 o
  -2   2  17     4895.21     4846.69    287.35 o
   0   2  17      629.91      617.17    185.53 o
   2   2  17     1729.54     1693.67    289.24 o
   4   2  17      233.40      182.60    166.17 o
   6   2  17      835.29     1031.60    250.33 o
   8   2  17     1354.76     1459.10    237.84 o
  10   2  17      231.21      512.66    155.64 o
  12   2  17       35.16      232.04    127.27 o
  14   2  17      566.00      660.95    196.15 o
  16   2  17      409.78      405.73    197.63 o
 -21   3  17       72.75       17.21    182.85 o
 -19   3  17     2622.63     3006.77    406.24 o
 -17   3  17     1343.32     1557.42    283.20 o
 -15   3  17     1801.69     1452.06    257.67 o
 -13   3  17     3250.13     3051.42    329.09 o
 -11   3  17     3690.23     3491.86    257.46 o
  -9   3  17     4464.57     4713.58    285.07 o
  -7   3  17     4157.48     3586.42    344.46 o
  -5   3  17     7638.91     8249.35   1041.32 o
  -3   3  17       92.89      157.60    102.36 o
  -1   3  17     6951.06     7058.76    369.71 o
   1   3  17      855.62     1030.13    236.40 o
   3   3  17     4427.40     4725.14    429.28 o
   5   3  17     1021.71     1175.34    265.82 o
   7   3  17     1692.97     2097.36    367.54 o
   9   3  17      195.94      167.70    169.69 o
  11   3  17      400.31      498.18    245.57 o
  13   3  17      436.42      604.27    275.53 o
  15   3  17      275.44      500.60    198.95 o
 -22   4  17       15.22      -90.37    167.97 o
 -20   4  17      673.52      907.65    247.53 o
 -18   4  17      275.74      143.19    255.42 o
 -16   4  17      908.31      962.59    240.05 o
 -14   4  17       10.71     -116.02    116.02 o
 -12   4  17      355.50      301.20    125.88 o
 -10   4  17       87.41      320.21    119.43 o
  -8   4  17      508.01      363.61    120.92 o
  -6   4  17     1505.02     2078.04    464.73 o
  -4   4  17      180.01      378.20    176.12 o
  -2   4  17      955.01      900.16    179.78 o
   0   4  17       54.64       45.67     98.05 o
   2   4  17      807.55      314.55    272.53 o
   4   4  17     1094.30     1289.47    291.80 o
   6   4  17      540.23      488.43    220.08 o
   8   4  17     1746.71     1686.62    356.11 o
  10   4  17      539.43      784.98    278.78 o
  12   4  17      352.40      267.36    221.72 o
  14   4  17     1572.92     2062.65    550.31 o
  16   4  17      326.50      781.71    271.78 o
 -21   5  17      219.28      129.60    328.34 o
 -19   5  17        0.90     -199.25    199.25 o
 -17   5  17      504.07      345.69    242.80 o
 -15   5  17      880.90      364.36    228.51 o
 -13   5  17     5212.01     4872.80    386.37 o
 -11   5  17     1074.58     1303.18    197.51 o
  -9   5  17      782.49     1069.41    180.11 o
  -7   5  17        3.27       89.63    101.04 o
  -5   5  17     1574.53     1592.82    316.57 o
  -3   5  17      574.90      870.89    364.37 o
  -1   5  17     2026.90     2254.98    288.36 o
   1   5  17      234.84      295.89    299.06 o
   3   5  17      540.10      383.86    217.74 o
   5   5  17     1926.36     2378.58    413.19 o
   7   5  17     2528.34     3641.45    472.40 o
   9   5  17     1960.53     1935.78    395.93 o
  11   5  17      241.21      419.42    243.17 o
  13   5  17       20.09      -75.20    163.02 o
  15   5  17       75.81       62.26    265.81 o
 -20   6  17        9.10       76.80    347.86 o
 -18   6  17      409.20      666.42    282.73 o
 -16   6  17       40.61       77.03    189.38 o
 -14   6  17        0.05      -28.03    167.40 o
 -12   6  17      353.98      548.95    180.01 o
 -10   6  17       81.52      124.52    126.74 o
  -8   6  17     1388.36     1418.81    259.14 o
  -6   6  17      323.32      147.56    208.71 o
  -4   6  17      788.23      999.20    273.52 o
  -2   6  17       61.01       92.57    121.73 o
   0   6  17     2578.42     2823.93    334.28 o
   2   6  17        9.27       64.00    157.58 o
   4   6  17     2837.98     3336.79    448.71 o
   6   6  17       96.03      193.94    196.74 o
   8   6  17     2799.24     3292.37    515.37 o
  10   6  17       54.10      -87.19    454.72 o
  12   6  17     1513.49      605.01    670.19 o
  14   6  17       30.12      161.13    270.16 o
 -19   7  17      211.24      259.07    269.92 o
 -17   7  17     1595.21     1695.19    412.28 o
 -15   7  17      355.45      535.85    270.85 o
 -13   7  17     2136.74     2096.37    415.19 o
 -11   7  17      197.31      298.46    164.36 o
  -9   7  17     4866.12     5884.59    434.18 o
  -7   7  17      141.16      142.66    135.98 o
  -5   7  17     5318.83     7036.97    572.46 o
  -3   7  17      143.93       69.94    126.46 o
  -1   7  17     4542.85     5077.35    393.04 o
   1   7  17      120.34      248.63    157.66 o
   3   7  17     2411.34     2766.50    447.23 o
   5   7  17        8.65       39.66    201.66 o
   7   7  17     2082.01     2636.64    511.52 o
   9   7  17      106.93      198.26    238.20 o
  11   7  17     1351.52      557.27    946.72 o
  13   7  17       37.28       23.98    253.57 o
 -18   8  17        0.89      -67.52    217.63 o
 -16   8  17       53.43       58.38    225.32 o
 -14   8  17      185.82      257.49    232.07 o
 -12   8  17      129.41       17.51    140.29 o
 -10   8  17       27.10      -44.57    145.64 o
  -8   8  17      239.65      528.98    192.77 o
  -6   8  17       15.91      156.48    144.10 o
  -4   8  17     1355.57     2117.00    419.41 o
  -2   8  17      238.34      346.78    182.61 o
   0   8  17      861.92      916.72    244.03 o
   2   8  17       50.67     -135.88    174.74 o
   4   8  17      361.41      408.63    249.13 o
   6   8  17       97.26      114.02    216.64 o
   8   8  17     1047.60      479.98   1032.56 o
  10   8  17      121.43       30.08    252.13 o
 -15   9  17     2115.48     2950.05    511.25 o
 -13   9  17     1751.31     2214.42    422.94 o
 -11   9  17      249.77      350.18    185.79 o
  -9   9  17     1050.15      888.67    244.11 o
  -7   9  17      126.61      465.65    202.75 o
  -5   9  17      829.64     1141.63    293.62 o
  -3   9  17       54.47       37.06    138.65 o
  -1   9  17     1365.35     1971.42    313.20 o
   1   9  17     2032.64     2037.49    333.28 o
   3   9  17      805.12     1025.66    759.03 o
   5   9  17      419.80      114.57    199.64 o
   7   9  17      939.92      283.28    602.87 o
   9   9  17      307.14       42.13    508.52 o
 -14  10  17       34.12      -93.10    317.32 o
 -12  10  17      581.55      451.47    266.81 o
 -10  10  17       42.86      -81.03    198.77 o
  -8  10  17       21.98      312.07    228.65 o
  -6  10  17      442.50      621.49    310.82 o
  -4  10  17      153.36      -23.02    139.66 o
  -2  10  17       67.62      -35.24    133.58 o
   0  10  17      332.27      -29.90    110.46 o
   2  10  17       43.60      -90.55    188.57 o
   4  10  17       67.85      101.04    256.76 o
   6  10  17       34.90      -53.83    249.64 o
  -9  11  17      346.48      551.56    294.12 o
  -7  11  17      300.84      468.62    414.42 o
  -5  11  17      488.73      -78.53    167.03 o
  -3  11  17        1.62     -141.79    151.38 o
  -1  11  17      665.99       71.93    192.04 o
   1  11  17      167.90      248.84    271.14 o
   3  11  17      207.92      371.09    308.69 o
 -22   0  18       27.55      -22.52    390.90 o
 -20   0  18      404.43      -15.52    317.83 o
 -18   0  18     1361.68     1887.81    362.87 o
 -16   0  18       78.52      126.67    159.41 o
 -14   0  18      101.92       52.24    203.96 o
 -12   0  18       56.57      250.74    151.66 o
 -10   0  18      151.78      204.15    102.98 o
  -8   0  18       33.09      -53.47    101.85 o
  -6   0  18     1803.42     1943.40    234.35 o
  -4   0  18     9604.46    11031.52    486.16 o
  -2   0  18      116.78      146.33     98.15 o
   0   0  18     2300.78     2499.14    279.19 o
   2   0  18      670.07      527.30    161.80 o
   4   0  18     3068.46     4217.57    376.68 o
   6   0  18     3895.44     3830.23    440.20 o
   8   0  18     6856.76     8556.21    588.06 o
  10   0  18      798.92      999.12    261.79 o
  12   0  18     2486.67     2742.25    448.04 o
  14   0  18     1234.56     1711.43    356.93 o
  16   0  18     2320.22     2609.71    449.20 o
 -23   1  18      195.65      -57.32    224.19 o
 -21   1  18       17.47      -68.72    166.21 o
 -19   1  18      686.10      722.75    237.09 o
 -17   1  18       87.64       82.11    137.01 o
 -15   1  18     3181.62     3529.59    477.85 o
 -13   1  18      855.50      912.38    273.33 o
 -11   1  18     1731.51     1942.14    253.45 o
  -9   1  18        1.06      133.99     78.04 o
  -7   1  18     6031.73     6486.66    331.13 o
  -5   1  18        2.53       13.63     83.00 o
  -3   1  18     5997.70     5761.64    264.68 o
  -1   1  18     2256.20     2665.41    259.50 o
   1   1  18       11.99        8.22     89.61 o
   3   1  18      310.61      513.97    153.99 o
   5   1  18     1426.39     2002.75    212.29 o
   7   1  18        3.81       -4.51     97.42 o
   9   1  18      356.38      289.32    133.68 o
  11   1  18      283.77      252.01    142.72 o
  13   1  18      105.20      -22.22    147.16 o
  15   1  18      161.64       72.35    144.02 o
 -22   2  18      579.79      417.13    235.50 o
 -20   2  18       29.45     -143.13    143.13 o
 -18   2  18      394.58      607.41    224.82 o
 -16   2  18       78.33       57.91    125.35 o
 -14   2  18      560.40      663.86    187.93 o
 -12   2  18      552.00      569.36    170.41 o
 -10   2  18     1534.89     1803.45    170.73 o
  -8   2  18     1049.06     1269.63    188.40 o
  -6   2  18       37.19      -22.80     76.09 o
  -4   2  18      122.34      150.48     89.14 o
  -2   2  18     1806.86     2106.51    210.36 o
   0   2  18      849.31     1067.44    232.88 o
   2   2  18     3401.79     3495.70    365.33 o
   4   2  18     9158.44     9175.38    578.31 o
   6   2  18       47.24      108.83    149.64 o
   8   2  18     4907.12     4927.63    396.34 o
  10   2  18       15.66       76.81    134.29 o
  12   2  18     2168.66     2815.74    379.54 o
  14   2  18      175.32      128.77    170.61 o
  16   2  18     1975.73     1995.03    339.95 o
 -21   3  18      327.10      -65.08    177.39 o
 -19   3  18     6253.40     6342.31    757.93 o
 -17   3  18      305.06      321.00    182.78 o
 -15   3  18     7753.72     7792.91    497.31 o
 -13   3  18     1714.79     1932.87    286.61 o
 -11   3  18    16595.41    17587.81    552.52 o
  -9   3  18     8287.80     8752.46    334.18 o
  -7   3  18     1411.16     1895.89    293.85 o
  -5   3  18     8430.59     8668.11    518.84 o
  -3   3  18     2746.11     3586.59    270.43 o
  -1   3  18       61.67      120.15    101.83 o
   1   3  18     9214.68    10186.60    595.70 o
   3   3  18     1507.26     1969.11    345.73 o
   5   3  18     1221.89     1686.66    335.47 o
   7   3  18     1862.97     2115.94    367.31 o
   9   3  18      182.65      573.96    263.52 o
  11   3  18      154.49      -18.09    174.47 o
  13   3  18      216.64      364.27    219.57 o
  15   3  18      702.44      666.89    246.45 o
 -20   4  18       38.03      -74.81    175.71 o
 -18   4  18      464.93      613.18    216.78 o
 -16   4  18      298.90       88.87    171.19 o
 -14   4  18      434.29      444.48    185.46 o
 -12   4  18      900.19      975.96    218.26 o
 -10   4  18     1027.12     1417.34    214.99 o
  -8   4  18      194.17      142.79    108.54 o
  -6   4  18     9507.21     9166.45    564.05 o
  -4   4  18     4100.13     3874.28    393.24 o
  -2   4  18      184.39      -18.96    109.91 o
   0   4  18     1505.19     1801.36    332.89 o
   2   4  18      134.82      229.53    170.84 o
   4   4  18        0.51      -77.47    143.97 o
   6   4  18      622.24      395.41    215.56 o
   8   4  18      477.18      828.90    271.25 o
  10   4  18       93.83       36.18    226.98 o
  12   4  18       36.84      -40.09    195.64 o
  14   4  18       49.62       11.37    194.26 o
 -21   5  18        1.49      -87.93    229.87 o
 -19   5  18     2101.75     3351.10   1177.71 o
 -17   5  18      498.56       82.25    178.22 o
 -15   5  18     4492.40     6280.88    587.02 o
 -13   5  18     3257.36     3215.17    352.37 o
 -11   5  18     3094.06     3852.76    289.77 o
  -9   5  18     4112.68     4380.29    301.11 o
  -7   5  18     2268.23     2998.59    298.58 o
  -5   5  18     7372.71     7394.16    778.55 o
  -3   5  18     2362.52     2620.26    306.64 o
  -1   5  18     8094.68     7753.86    437.88 o
   1   5  18      174.38      323.78    203.94 o
   3   5  18     2866.71     2824.09    436.34 o
   5   5  18       29.21      106.49    299.56 o
   7   5  18     1469.68     2197.48    413.52 o
   9   5  18       32.47       83.92    188.69 o
  11   5  18      216.25      375.15    246.91 o
  13   5  18        9.40     -207.58    207.58 o
 -20   6  18       88.06     -110.55    240.02 o
 -18   6  18      159.62      399.12    266.02 o
 -16   6  18       42.95      -74.48    194.42 o
 -14   6  18      315.69      256.63    431.94 o
 -12   6  18       19.10       93.44    139.34 o
 -10   6  18        5.03     -105.06    158.78 o
  -8   6  18        9.66      -97.38     97.38 o
  -6   6  18      105.59      239.53    173.24 o
  -4   6  18       12.86      220.72    171.12 o
  -2   6  18       14.78      -25.79    105.60 o
   0   6  18      196.51      330.76    161.52 o
   2   6  18        0.72      201.17    199.33 o
   4   6  18     1596.70     1783.56    376.24 o
   6   6  18      175.47      128.25    199.98 o
   8   6  18      945.57     1060.19    424.43 o
  10   6  18      557.89      666.15    293.77 o
  12   6  18      544.66      541.39    876.65 o
 -19   7  18      953.65     1176.26    376.46 o
 -17   7  18      185.21      363.20    256.61 o
 -15   7  18      248.94      402.25    232.74 o
 -13   7  18      237.71      411.44    227.91 o
 -11   7  18       59.37       78.93    153.67 o
  -9   7  18     2774.80     3307.78    370.84 o
  -7   7  18      639.21      987.62    224.63 o
  -5   7  18     1023.93      896.80    276.78 o
  -3   7  18        5.02      -21.12    116.72 o
  -1   7  18     2960.56     3472.92    377.48 o
   1   7  18       21.57     -145.90    160.47 o
   3   7  18     1270.22     1190.89    327.84 o
   5   7  18      497.18      150.67    284.54 o
   7   7  18       20.99      -30.82    191.20 o
   9   7  18       25.38      141.45    214.28 o
  11   7  18      243.85       96.81    247.05 o
 -16   8  18      140.95      257.26    222.03 o
 -14   8  18      153.58       64.28    366.12 o
 -12   8  18      176.90      267.04    316.70 o
 -10   8  18      369.99      563.10    251.05 o
  -8   8  18      467.56      604.46    203.56 o
  -6   8  18      538.08      626.86    297.24 o
  -4   8  18      398.89      268.26    234.28 o
  -2   8  18     1586.51     1336.29    406.79 o
   0   8  18     2053.89     2950.73    378.66 o
   2   8  18      583.38      583.82    267.12 o
   4   8  18     1654.26     2084.61    430.71 o
   6   8  18       55.89     -187.33    187.33 o
   8   8  18     2014.04     1242.58   1531.32 o
  10   8  18       17.94      150.29    288.09 o
 -15   9  18      188.40      627.70    280.75 o
 -13   9  18      339.56      285.47    417.68 o
 -11   9  18      363.94      749.18    223.06 o
  -9   9  18      278.74      379.03    196.62 o
  -7   9  18      470.07      571.33    278.83 o
  -5   9  18       35.13       96.23    167.23 o
  -3   9  18      228.49      317.02    178.38 o
  -1   9  18      246.74      268.85    170.42 o
   1   9  18      773.21      227.79    249.11 o
   3   9  18       29.61     -136.25    182.26 o
   5   9  18     1373.42      535.79   1018.79 o
   7   9  18       34.23      -27.16    226.19 o
   9   9  18      831.48      644.20    471.98 o
 -12  10  18      162.76      280.44    204.38 o
 -10  10  18     1144.66     1984.38    910.43 o
  -8  10  18      424.52     1035.33    302.32 o
  -6  10  18     2604.56     3734.32    827.85 o
  -4  10  18     1660.55      -19.01    131.90 o
  -2  10  18      750.12      -26.50    114.99 o
   0  10  18     2323.31      -89.36    146.28 o
   2  10  18      250.97        6.78    256.36 o
   4  10  18     1242.11      687.23   1117.64 o
   6  10  18       83.04       85.48    271.55 o
  -9  11  18      140.05      438.85    276.31 o
  -7  11  18     1368.08     2031.70    472.57 o
  -5  11  18      436.16      -50.84    181.14 o
  -3  11  18     1515.58      -49.01    187.07 o
  -1  11  18     1143.36      -81.66    183.43 o
   1  11  18      459.18      370.49    429.94 o
 -21   1  19      194.46     -214.28    214.28 o
 -19   1  19     3566.57     3476.71    473.23 o
 -17   1  19       75.19      104.84    151.22 o
 -15   1  19     4822.71     5241.16    410.52 o
 -13   1  19      117.52      -81.42    127.80 o
 -11   1  19     2743.31     2844.33    301.43 o
  -9   1  19      542.67      632.56    119.22 o
  -7   1  19      350.35      265.06    118.04 o
  -5   1  19      160.37      277.40     99.39 o
  -3   1  19      911.19     1370.00    160.74 o
  -1   1  19      943.80     1112.95    199.55 o
   1   1  19      396.51      267.26    131.95 o
   3   1  19      228.15      383.19    146.46 o
   5   1  19      607.67      478.95    170.42 o
   7   1  19     2643.21     2510.60    421.40 o
   9   1  19      142.61      170.45    150.50 o
  11   1  19      526.02       91.06    150.09 o
  13   1  19      499.88      754.69    235.72 o
  15   1  19        9.45     -126.70    164.21 o
 -22   2  19      413.87      154.24    210.58 o
 -20   2  19      415.78      322.75    190.72 o
 -18   2  19      326.33      198.68    173.26 o
 -16   2  19       25.82       40.28    143.68 o
 -14   2  19      406.08      331.58    172.80 o
 -12   2  19      124.25      282.00    146.31 o
 -10   2  19     1396.41     1399.97    195.08 o
  -8   2  19      187.28      171.58    120.83 o
  -6   2  19      696.31      574.40    148.17 o
  -4   2  19     4707.54     5338.78    277.10 o
  -2   2  19      596.63      839.30    164.38 o
   0   2  19     6629.80     6761.88    577.09 o
   2   2  19      396.14      514.42    192.86 o
   4   2  19     5845.04     6208.11    502.47 o
   6   2  19      304.14      264.06    145.22 o
   8   2  19     3847.67     4583.88    398.62 o
  10   2  19      773.00     1038.36    243.27 o
  12   2  19     4867.60     5520.82    450.04 o
  14   2  19      156.25      -54.45    172.64 o
 -21   3  19       55.89      245.81    188.11 o
 -19   3  19      203.57      151.90    166.82 o
 -17   3  19       84.12       38.87    155.47 o
 -15   3  19      375.88      536.49    288.69 o
 -13   3  19      364.42      412.82    174.85 o
 -11   3  19     2285.30     2812.26    270.15 o
  -9   3  19     3593.90     3621.26    238.22 o
  -7   3  19      143.24      178.72    145.73 o
  -5   3  19     2389.53     2076.39    321.38 o
  -3   3  19     4019.61     4000.09    287.40 o
  -1   3  19       85.40      100.29    136.07 o
   1   3  19      740.34      690.29    210.52 o
   3   3  19      174.44       -6.86    145.15 o
   5   3  19      122.04      -10.10    132.89 o
   7   3  19      164.28      139.84    179.26 o
   9   3  19       57.23      122.06    176.04 o
  11   3  19       61.11     -135.34    152.67 o
  13   3  19      105.05      201.71    181.51 o
  15   3  19       22.57       78.42    194.87 o
 -20   4  19       31.92       36.76    186.10 o
 -18   4  19     1956.10     2492.35    370.62 o
 -16   4  19      558.58      703.19    214.70 o
 -14   4  19     4015.01     4476.48    393.44 o
 -12   4  19       70.98       96.55    134.41 o
 -10   4  19     7876.44     8352.25    400.99 o
  -8   4  19     3389.16     3960.68    283.85 o
  -6   4  19     6303.58     6075.10    479.38 o
  -4   4  19      951.38     1282.77    213.93 o
  -2   4  19     7339.62     7589.50    740.92 o
   0   4  19     2145.27     3073.89    391.80 o
   2   4  19    12362.42    12485.26    714.20 o
   4   4  19     8137.44     8293.84    609.42 o
   6   4  19     2567.61     2533.97    435.45 o
   8   4  19     7048.58     8979.21    677.04 o
  10   4  19       74.42      287.20    217.24 o
  12   4  19     4885.47     6506.00    621.66 o
  14   4  19      289.65      409.78    224.37 o
 -19   5  19      110.68      190.37    249.53 o
 -17   5  19      338.60      526.38    250.72 o
 -15   5  19      314.16      515.35    246.81 o
 -13   5  19      879.70      454.06    175.21 o
 -11   5  19     2424.44     2403.07    274.36 o
  -9   5  19     1371.50     1651.63    222.30 o
  -7   5  19     1396.75     1554.93    255.25 o
  -5   5  19      215.69      573.58    213.05 o
  -3   5  19      135.55       51.96    100.89 o
  -1   5  19     1926.61     1951.78    282.74 o
   1   5  19      422.01      548.00    237.03 o
   3   5  19      243.25      402.79    218.89 o
   5   5  19     1943.63     2139.58    406.12 o
   7   5  19        1.15       97.99    189.67 o
   9   5  19       34.93      -92.24    191.36 o
  11   5  19       28.17      221.13    224.75 o
  13   5  19      119.85       64.33    240.37 o
 -18   6  19      781.57      547.36    288.01 o
 -16   6  19       31.43      240.50    238.89 o
 -14   6  19     2117.96     2228.44    409.85 o
 -12   6  19        0.21       66.80    147.16 o
 -10   6  19     5153.56     5759.50    728.38 o
  -8   6  19      151.91       22.70    121.76 o
  -6   6  19     7934.76     7663.66    592.72 o
  -4   6  19      415.57      648.51    190.32 o
  -2   6  19     5953.61     7580.00    552.17 o
   0   6  19     1919.75     2352.90    321.91 o
   2   6  19     3322.59     3558.09    478.43 o
   4   6  19     2929.58     3554.00    529.66 o
   6   6  19     1464.42     1651.01    385.34 o
   8   6  19     3083.20     4190.33    520.36 o
  10   6  19      303.76      157.44    304.06 o
  12   6  19     1213.47     1275.64    581.85 o
 -17   7  19      934.19      971.84    327.84 o
 -15   7  19     1997.41     2571.73    479.46 o
 -13   7  19      663.43     1324.52    402.66 o
 -11   7  19     1669.49     2275.51    336.81 o
  -9   7  19      497.95      686.89    214.12 o
  -7   7  19     1801.61     2625.47    353.35 o
  -5   7  19       41.99       44.69    176.17 o
  -3   7  19     2454.15     2580.00    345.28 o
  -1   7  19      168.71      637.74    186.43 o
   1   7  19      864.15      804.98    279.94 o
   3   7  19        2.54     -151.08    156.94 o
   5   7  19      286.72      433.78    247.00 o
   7   7  19      299.97      322.13    237.32 o
   9   7  19       29.73      -86.00    216.10 o
  11   7  19      153.55      142.47    280.58 o
 -16   8  19      193.76      516.67    289.08 o
 -14   8  19      339.96      251.55    250.27 o
 -12   8  19      803.69      929.31    246.03 o
 -10   8  19      534.87      561.25    200.70 o
  -8   8  19      170.78      297.00    168.77 o
  -6   8  19     2068.25     2883.57    378.40 o
  -4   8  19       70.27       84.51    152.60 o
  -2   8  19      675.00      957.56    244.85 o
   0   8  19       38.38      168.51    160.51 o
   2   8  19      246.13      745.60    300.45 o
   4   8  19       31.55      115.38    228.84 o
   6   8  19        4.66      154.68    241.50 o
   8   8  19      242.57      118.98    254.12 o
  10   8  19       50.59      263.27    429.94 o
 -13   9  19       12.42      159.74    221.60 o
 -11   9  19      635.56      420.78    203.05 o
  -9   9  19      127.19       55.67    163.68 o
  -7   9  19     1750.27     2460.30    380.41 o
  -5   9  19      101.91     -148.98    169.06 o
  -3   9  19     1550.92      873.84    327.97 o
  -1   9  19     1673.76      320.21    193.84 o
   1   9  19      959.89     -159.98    159.98 o
   3   9  19      344.98      372.13    450.71 o
   5   9  19      594.70      552.38    459.22 o
   7   9  19      214.41      355.32    300.22 o
 -12  10  19      435.47      448.46    365.87 o
 -10  10  19      520.94      563.47    278.24 o
  -8  10  19       13.31      -14.93    197.56 o
  -6  10  19        8.20      324.83    350.86 o
  -4  10  19      548.24      -64.82    150.67 o
  -2  10  19      239.56       91.85    178.19 o
   0  10  19      628.44      -58.04    217.62 o
   2  10  19       19.19      -66.63    228.11 o
   4  10  19       16.76      164.52    275.34 o
  -5  11  19      973.51      -60.63    192.05 o
  -3  11  19      181.21       60.01    212.64 o
  -1  11  19       46.02      170.07    227.05 o
 -22   0  20      715.34     -369.88    369.88 o
 -20   0  20     1640.36      268.78    308.32 o
 -18   0  20     3329.36     4455.56    783.80 o
 -16   0  20       11.62     -121.12    258.26 o
 -14   0  20     3653.86     5329.46    773.79 o
 -12   0  20       27.43       68.57    268.78 o
 -10   0  20     3966.85     4190.01    394.14 o
  -8   0  20     2979.13     2822.89    467.98 o
  -6   0  20    28831.68    30727.96   1397.43 o
  -4   0  20      804.29     1012.54    362.37 o
  -2   0  20    47305.75    48581.24   1900.95 o
   0   0  20     5830.83     7149.82    779.80 o
   2   0  20     6012.27     7082.25    813.83 o
   4   0  20     2697.02     3266.84    669.69 o
   6   0  20     2612.99     2550.11    618.63 o
   8   0  20       63.34      195.20    285.29 o
  10   0  20     2131.51     2723.29    659.68 o
  12   0  20     1294.80     1258.29    474.49 o
  14   0  20     1068.93     1446.48    562.58 o
 -21   1  20      123.29      230.15    276.95 o
 -19   1  20       65.07     -104.77    222.55 o
 -17   1  20      616.78      705.41    279.63 o
 -15   1  20      368.68      354.51    264.02 o
 -13   1  20      520.95      685.30    269.66 o
 -11   1  20      861.55      901.93    196.52 o
  -9   1  20      347.74      354.23    106.84 o
  -7   1  20     3867.41     4139.36    289.93 o
  -5   1  20     6316.92     6303.77    363.17 o
  -3   1  20      247.43      409.44    132.69 o
  -1   1  20      620.38      640.00    162.28 o
   1   1  20      149.12      174.26    118.19 o
   3   1  20     1166.40     1406.88    240.05 o
   5   1  20      782.19     1111.24    216.32 o
   7   1  20     1189.37     1250.52    248.88 o
   9   1  20       24.92      274.42    162.66 o
  11   1  20       62.60       93.15    153.93 o
  13   1  20      203.38      448.49    189.73 o
 -20   2  20      306.05      343.34    214.16 o
 -18   2  20      740.26      421.44    198.52 o
 -16   2  20      218.62      238.32    164.64 o
 -14   2  20     2378.95     2493.50    338.83 o
 -12   2  20     1889.34     1685.89    274.61 o
 -10   2  20     8424.06     9241.11    406.32 o
  -8   2  20      428.28      618.32    153.66 o
  -6   2  20     1910.21     2309.94    258.89 o
  -4   2  20      345.05      431.75    117.96 o
  -2   2  20      712.81     1063.09    207.15 o
   0   2  20       86.99       60.20    115.85 o
   2   2  20    10752.44    10550.17    522.52 o
   4   2  20     1477.31     2005.41    285.07 o
   6   2  20     3249.05     3597.43    359.72 o
   8   2  20     1116.69     1065.44    246.88 o
  10   2  20      653.61      494.59    205.17 o
  12   2  20      107.54      583.99    207.84 o
  14   2  20      676.51      707.51    269.97 o
 -21   3  20     2481.89     1619.45    897.34 o
 -19   3  20       84.00     -160.88    160.88 o
 -17   3  20      881.80      914.49    258.56 o
 -15   3  20       36.93      -46.39    156.00 o
 -13   3  20      851.79      893.22    216.74 o
 -11   3  20      271.73      542.89    149.12 o
  -9   3  20       74.38      331.19    110.09 o
  -7   3  20        5.31      -21.31    106.13 o
  -5   3  20       54.37      244.25    252.76 o
  -3   3  20      799.79     1190.72    204.68 o
  -1   3  20      383.99      507.07    202.20 o
   1   3  20      349.48      264.10    173.69 o
   3   3  20       50.49       -2.82    153.66 o
   5   3  20       79.25      -57.70    149.06 o
   7   3  20      106.78       41.04    166.18 o
   9   3  20       36.79      148.96    183.42 o
  11   3  20      196.17      230.95    182.33 o
  13   3  20     1688.02     1497.13    304.53 o
 -20   4  20       39.84       39.60    184.71 o
 -18   4  20        9.44      -24.75    157.84 o
 -16   4  20      681.03     1255.39    276.90 o
 -14   4  20      208.42      165.61    156.07 o
 -12   4  20       46.89      129.02    143.72 o
 -10   4  20      787.78      876.32    176.23 o
  -8   4  20        1.20       81.78    124.89 o
  -6   4  20     1692.30     1764.61    324.78 o
  -4   4  20        0.13      131.38    116.28 o
  -2   4  20     2047.31     1941.62    268.86 o
   0   4  20       17.44       50.11    146.73 o
   2   4  20      673.82      598.80    230.45 o
   4   4  20        0.47      -65.04    152.71 o
   6   4  20      316.73      189.01    209.21 o
   8   4  20      829.64      943.63    294.29 o
  10   4  20      384.72      500.71    348.36 o
  12   4  20      124.89      368.98    200.83 o
 -19   5  20      105.55      -46.34    213.08 o
 -17   5  20      981.58     1085.33    336.84 o
 -15   5  20      111.16       -8.74    172.11 o
 -13   5  20     1263.81     1667.30    364.66 o
 -11   5  20      222.69      220.42    146.27 o
  -9   5  20      530.99      702.52    162.67 o
  -7   5  20        6.55     -133.01    144.36 o
  -5   5  20      800.04     1149.20    294.98 o
  -3   5  20      936.10     1053.93    217.29 o
  -1   5  20      520.07      677.00    233.98 o
   1   5  20      261.00      529.05    229.76 o
   3   5  20      369.31      692.48    257.59 o
   5   5  20      858.49     1353.60    334.09 o
   7   5  20      866.72     1135.56    325.02 o
   9   5  20     1098.88     1433.77    536.80 o
  11   5  20        6.25     -179.49    179.49 o
 -18   6  20      306.55      272.40    239.20 o
 -16   6  20      652.63      495.34    267.42 o
 -14   6  20     2350.39     2227.11    437.93 o
 -12   6  20       64.58      110.93    200.20 o
 -10   6  20     3385.00     4152.24    373.69 o
  -8   6  20      138.62      -52.02    135.40 o
  -6   6  20     7302.38     7316.34    582.06 o
  -4   6  20        5.22       13.72    141.64 o
  -2   6  20    11951.38    13132.80    612.97 o
   0   6  20      791.19      546.02    244.21 o
   2   6  20     6294.12     6106.72    572.55 o
   4   6  20      278.19      435.17    251.88 o
   6   6  20     5581.14     6039.41    606.41 o
   8   6  20      537.69      537.43    302.56 o
  10   6  20     2365.23     3175.13    556.81 o
 -17   7  20      278.60      -15.57    478.99 o
 -15   7  20      529.82      707.02    281.60 o
 -13   7  20       11.08      -22.89    193.88 o
 -11   7  20     1101.70     1082.43    391.74 o
  -9   7  20      320.81      151.36    156.82 o
  -7   7  20     1063.89     1485.73    282.56 o
  -5   7  20      803.19      736.75    362.37 o
  -3   7  20      191.80       97.65    157.49 o
  -1   7  20      425.07      285.80    182.51 o
   1   7  20      861.55      797.12    290.53 o
   3   7  20     1905.01     2491.98    465.88 o
   5   7  20      140.29       91.53    210.59 o
   7   7  20      742.89      461.23    253.20 o
   9   7  20      235.20       53.63    395.15 o
 -16   8  20     1463.59     1379.14    374.40 o
 -14   8  20     2469.16     3008.25    516.38 o
 -12   8  20      663.77      674.73    236.79 o
 -10   8  20     3599.83     4611.84    431.96 o
  -8   8  20      284.35      232.72    216.12 o
  -6   8  20     5739.98     5513.20    473.53 o
  -4   8  20        4.73     -141.58    141.58 o
  -2   8  20     6528.87     6514.10    585.60 o
   0   8  20      301.34      223.26    393.65 o
   2   8  20     4287.95     3493.80   1802.10 o
   4   8  20      974.23      437.53    626.64 o
   6   8  20     2675.45      829.69   1420.45 o
   8   8  20      870.83      779.60    708.23 o
 -13   9  20        2.10      131.62    220.33 o
 -11   9  20       24.92     -171.56    171.56 o
  -9   9  20       53.94      167.49    179.69 o
  -7   9  20       75.51      274.87    177.07 o
  -5   9  20       34.61       13.45    133.17 o
  -3   9  20      336.00       72.06    152.08 o
  -1   9  20        3.65      202.78    143.37 o
   1   9  20       46.54      -98.68    197.24 o
   3   9  20       43.53      434.64    309.80 o
   5   9  20      130.30       69.11    245.79 o
 -10  10  20     2552.03     3231.53    555.05 o
  -8  10  20     1102.27     1514.92    389.49 o
  -6  10  20     2405.18     -170.03    176.89 o
  -4  10  20       68.10     -153.05    178.21 o
  -2  10  20     1814.68       62.25    195.89 o
   0  10  20      285.31      135.66    254.58 o
   2  10  20     1462.24      458.87   1337.37 o
 -21   1  21       32.19       73.70    325.33 o
 -19   1  21      467.25      211.99    674.69 o
 -17   1  21      132.60      148.41    210.24 o
 -15   1  21       27.26       98.58    188.04 o
 -13   1  21      915.02      568.24    402.41 o
 -11   1  21      525.14      732.95    269.72 o
  -9   1  21       92.16      170.72    111.09 o
  -7   1  21     1199.87     1384.15    282.94 o
  -5   1  21     1630.17     2047.25    348.62 o
  -3   1  21        0.18       -0.09    146.16 o
  -1   1  21      806.88     1184.63    297.34 o
   1   1  21       79.17      336.96    200.98 o
   3   1  21     1175.03     1446.28    637.40 o
   5   1  21       48.51      -78.65    168.46 o
   7   1  21     1225.11     1765.31    386.09 o
   9   1  21      524.09     1002.75    306.78 o
  11   1  21      457.96      500.95    249.30 o
  13   1  21     1023.39     1428.98    382.80 o
 -20   2  21     3074.74     4404.51    795.31 o
 -18   2  21      578.12      240.84    423.43 o
 -16   2  21     2044.14     2404.73    350.82 o
 -14   2  21     1563.98     1608.83    275.58 o
 -12   2  21     7387.67     7860.73    481.30 o
 -10   2  21      349.20      370.47    134.68 o
  -8   2  21     8673.83     9045.03    439.14 o
  -6   2  21     5242.65     6178.73    484.66 o
  -4   2  21     7167.79     7958.15    354.55 o
  -2   2  21    11197.32    11339.34    522.64 o
   0   2  21     1941.62     2386.76    285.54 o
   2   2  21     6236.97     6752.22    441.22 o
   4   2  21       16.93     -105.37    105.37 o
   6   2  21     2838.65     3080.65    381.81 o
   8   2  21      175.70      305.47    173.37 o
  10   2  21      415.68      324.04    204.38 o
  12   2  21       75.31     -112.94    162.59 o
 -21   3  21      216.63       97.48    239.58 o
 -19   3  21      394.77      480.54    218.81 o
 -17   3  21       18.83        7.27    161.59 o
 -15   3  21      482.56      960.19    250.00 o
 -13   3  21      483.95      755.70    199.89 o
 -11   3  21      726.31      910.79    211.91 o
  -9   3  21      531.58      603.90    135.15 o
  -7   3  21     1060.38     1176.20    222.79 o
  -5   3  21      790.58     1224.04    208.72 o
  -3   3  21      428.72      358.10    144.89 o
  -1   3  21      372.64      429.67    198.50 o
   1   3  21      393.23      780.00    239.59 o
   3   3  21     1141.91     1095.22    285.57 o
   5   3  21        1.01      -17.02    140.88 o
   7   3  21     2016.24     2690.92    567.58 o
   9   3  21      400.70      365.30    200.60 o
  11   3  21       53.68      100.91    168.88 o
  13   3  21      176.25      402.57    216.72 o
 -20   4  21     2884.45     3328.55    550.31 o
 -18   4  21      487.63      627.96    217.63 o
 -16   4  21     6190.90     6934.87    498.87 o
 -14   4  21     2046.40     2586.08    357.32 o
 -12   4  21     5354.07     5573.14    426.49 o
 -10   4  21     7484.45     9189.85    555.62 o
  -8   4  21     4984.16     5888.50    396.74 o
  -6   4  21    11667.92    11740.11    676.23 o
  -4   4  21     5392.17     5584.48    376.23 o
  -2   4  21     9561.16    10715.40    508.69 o
   0   4  21     1819.50     2038.21    707.72 o
   2   4  21     5461.41     5733.02    526.67 o
   4   4  21      762.49      893.41    264.63 o
   6   4  21     2842.02     3380.34    460.07 o
   8   4  21        4.14     -169.36    180.43 o
  10   4  21     1963.23     2112.40    426.01 o
  12   4  21      539.44      316.17    229.35 o
 -19   5  21      159.94      424.61    277.53 o
 -17   5  21       11.56       24.77    212.50 o
 -15   5  21       47.35       22.43    186.99 o
 -13   5  21      302.94      414.21    218.20 o
 -11   5  21        1.20      -77.59    117.19 o
  -9   5  21        7.18      -35.25    118.23 o
  -7   5  21       12.07       66.89    178.68 o
  -5   5  21        2.35       14.44    117.53 o
  -3   5  21        0.07      -92.93    108.72 o
  -1   5  21       80.90      171.76    181.57 o
   1   5  21      132.30      161.49    184.59 o
   3   5  21        3.03      -91.41    156.85 o
   5   5  21        3.03      158.16    204.21 o
   7   5  21      589.96      351.91    228.77 o
   9   5  21        0.70       -3.24    192.96 o
  11   5  21        3.75     -148.56    226.25 o
 -18   6  21       31.07     -180.04    228.40 o
 -16   6  21     1568.58     1911.50    412.62 o
 -14   6  21      837.89      576.17    320.58 o
 -12   6  21     3299.74     3683.36    500.82 o
 -10   6  21     4244.25     4152.69    386.96 o
  -8   6  21     1328.62     1691.71    295.62 o
  -6   6  21     3287.00     3388.51    456.19 o
  -4   6  21      101.40       68.02    123.94 o
  -2   6  21     3848.57     4665.02    386.16 o
   0   6  21      232.82      278.64    224.17 o
   2   6  21     4461.94     4985.91    534.52 o
   4   6  21      156.68      354.18    239.25 o
   6   6  21     1631.71     1710.96    406.43 o
   8   6  21      167.64      201.73    225.40 o
  10   6  21      234.34      253.91    444.46 o
 -17   7  21       42.21      -79.36    220.51 o
 -15   7  21     1267.95     1898.57    411.78 o
 -13   7  21      430.71      639.37    275.01 o
 -11   7  21      569.91      511.55    202.96 o
  -9   7  21      966.12     1252.80    266.80 o
  -7   7  21       14.65      -92.60    207.16 o
  -5   7  21      571.12      684.16    210.15 o
  -3   7  21      218.22      229.54    156.90 o
  -1   7  21     1763.38     2254.89    329.56 o
   1   7  21       97.40     -101.41    208.85 o
   3   7  21     1027.25      858.15    290.83 o
   5   7  21      324.51      299.69    240.18 o
   7   7  21      287.30      234.45    254.69 o
   9   7  21      280.29      348.06    449.96 o
 -14   8  21        3.24      179.49    241.32 o
 -12   8  21        1.51      280.75    402.66 o
 -10   8  21       33.57      -12.66    166.58 o
  -8   8  21      184.72       68.99    162.57 o
  -6   8  21      518.94      113.64    228.27 o
  -4   8  21      166.47       85.13    149.28 o
  -2   8  21      446.10      341.48    241.64 o
   0   8  21      418.14      283.01    337.60 o
   2   8  21       30.55      136.76    217.06 o
   4   8  21      626.79      239.66    709.23 o
   6   8  21        2.15      -40.20    234.91 o
 -11   9  21      454.22      546.30    208.01 o
  -9   9  21     1194.72     1695.20    296.15 o
  -7   9  21      392.89      371.96    182.22 o
  -5   9  21     1195.11      232.05    350.83 o
  -3   9  21       19.14       80.06    131.41 o
  -1   9  21     1149.88      -26.15    153.71 o
   1   9  21       12.27       64.62    254.99 o
   3   9  21     1573.75      326.78    296.80 o
   5   9  21        3.26       69.07    267.61 o
  -8  10  21      817.71      640.28    335.00 o
  -6  10  21      653.64       95.34    196.08 o
  -4  10  21      809.92       65.78    206.17 o
  -2  10  21      813.62     -179.44    179.44 o
   0  10  21      489.68      -40.09    285.45 o
 -20   0  22     1868.00      206.71    411.42 o
 -18   0  22      618.92      144.15    313.82 o
 -16   0  22     3055.50     3763.85    810.83 o
 -14   0  22     2852.26     3607.19    791.81 o
 -12   0  22    10807.34    11225.99   1066.09 o
 -10   0  22      976.61     1262.79    488.00 o
  -8   0  22    14915.03    13071.38    953.98 o
  -6   0  22        1.92      126.13    210.22 o
  -4   0  22    22614.56    20872.87   1271.30 o
  -2   0  22      483.35      503.52    328.34 o
   0   0  22     9314.55     7901.59    857.38 o
   2   0  22      640.13      731.75    381.89 o
   4   0  22     1836.72     1822.37    532.04 o
   6   0  22     1459.64     1685.23    540.55 o
   8   0  22       16.28     -246.25    246.25 o
  10   0  22      449.43      693.21    403.91 o
  12   0  22      466.10      266.27    394.40 o
 -21   1  22        0.66     -209.05    378.89 o
 -19   1  22       30.32      130.80    236.45 o
 -17   1  22       40.37     -182.58    202.07 o
 -15   1  22       36.66      166.31    202.76 o
 -13   1  22       88.95      -10.49    171.27 o
 -11   1  22      575.83      845.41    291.45 o
  -9   1  22      410.91      612.28    187.90 o
  -7   1  22      359.93      369.38    198.85 o
  -5   1  22       56.09        2.85    147.39 o
  -3   1  22       99.58       31.34    152.43 o
  -1   1  22      327.24      653.25    250.62 o
   1   1  22      163.27       44.59    193.63 o
   3   1  22     2761.94     3541.12    523.89 o
   5   1  22       39.73      -34.59    179.78 o
   7   1  22      637.62      506.22    267.52 o
   9   1  22      323.22      484.77    236.51 o
  11   1  22      190.76      410.99    236.26 o
  13   1  22        1.37      331.09    249.44 o
 -20   2  22      405.55      135.82    353.36 o
 -18   2  22      712.02      229.60    702.47 o
 -16   2  22     2611.00      856.13   1075.35 o
 -14   2  22       90.67      -65.70    208.96 o
 -12   2  22     5209.67     5135.07    535.96 o
 -10   2  22        4.10      -15.67    133.22 o
  -8   2  22     2846.64     3392.83    851.62 o
  -6   2  22       20.46       54.01    151.44 o
  -4   2  22     2114.22     1990.52    358.13 o
  -2   2  22      691.09      574.02    242.28 o
   0   2  22     1412.40     1223.41    310.69 o
   2   2  22     1474.30     1284.46    257.64 o
   4   2  22      335.11      392.82    183.04 o
   6   2  22      871.24      618.31    194.64 o
   8   2  22      336.07       71.85    161.68 o
  10   2  22      614.71      581.24    292.72 o
  12   2  22        8.81     -196.01    196.01 o
 -19   3  22     1600.92      926.69    430.69 o
 -17   3  22      397.54      124.54    161.42 o
 -15   3  22     1609.35     1186.98    493.41 o
 -13   3  22      114.90      134.40    152.92 o
 -11   3  22     2508.30     2392.07    324.01 o
  -9   3  22      653.76      752.40    148.88 o
  -7   3  22      491.45      530.95    159.40 o
  -5   3  22     1966.32     2390.58    237.44 o
  -3   3  22      832.26      612.19    165.72 o
  -1   3  22     1994.32     2745.65    415.25 o
   1   3  22     1316.49     1298.37    313.09 o
   3   3  22     5339.38     6947.43    572.13 o
   5   3  22       90.82     -178.50    219.22 o
   7   3  22     6286.98     7296.84    515.06 o
   9   3  22      235.64      196.88    181.05 o
  11   3  22     4007.69     5286.92    481.36 o
 -18   4  22       12.18       56.14    181.76 o
 -16   4  22       62.63       59.83    161.11 o
 -14   4  22       50.97      114.74    160.43 o
 -12   4  22      338.38      482.20    182.37 o
 -10   4  22      233.94      270.85    143.08 o
  -8   4  22       77.40       40.82    126.48 o
  -6   4  22       36.95      364.87    307.82 o
  -4   4  22       22.67       30.42    114.23 o
  -2   4  22     2182.20     2489.93    410.22 o
   0   4  22       95.80       86.54    157.42 o
   2   4  22     1395.72     2034.40    506.77 o
   4   4  22      937.74     1446.08    330.92 o
   6   4  22      190.83      342.71    243.97 o
   8   4  22       28.04      -58.20    204.15 o
  10   4  22      448.04      537.24    271.21 o
 -17   5  22      193.94      332.19    348.86 o
 -15   5  22     1980.78     2119.34    444.66 o
 -13   5  22        2.73      110.91    202.23 o
 -11   5  22     5033.07     4879.74    404.02 o
  -9   5  22      118.34      -37.19    180.53 o
  -7   5  22     6792.64     7729.94    591.57 o
  -5   5  22     3089.29     3753.83    335.56 o
  -3   5  22     4237.48     4570.70    477.67 o
  -1   5  22     5438.94     6939.61    582.85 o
   1   5  22     1210.60      836.17    297.37 o
   3   5  22     4935.40     4989.10    524.34 o
   5   5  22      413.93      252.52    400.41 o
   7   5  22     5331.86     6717.59    636.02 o
   9   5  22        2.18       30.19    252.26 o
 -16   6  22     1127.17     1138.74    357.72 o
 -14   6  22      198.54      201.23    230.49 o
 -12   6  22     1082.05     1601.35    373.47 o
 -10   6  22      314.30      415.23    195.52 o
  -8   6  22     1618.42     1767.51    314.32 o
  -6   6  22       70.56       51.05    291.80 o
  -4   6  22     1960.68     2205.73    353.20 o
  -2   6  22      112.81      169.21    155.15 o
   0   6  22      421.53      260.11    223.33 o
   2   6  22        2.35      195.74    210.33 o
   4   6  22      596.45     1027.10    374.88 o
   6   6  22       18.83       21.19    217.46 o
   8   6  22       94.82       77.23    259.27 o
 -15   7  22      565.62      712.30    323.66 o
 -13   7  22       79.58      299.81    223.65 o
 -11   7  22     1703.64     2351.23    348.85 o
  -9   7  22      701.68     1017.60    240.92 o
  -7   7  22     2812.73     3668.42    415.82 o
  -5   7  22       89.10       44.18    149.79 o
  -3   7  22     1431.32     1353.15    274.74 o
  -1   7  22      344.99      316.56    321.58 o
   1   7  22     1669.68      850.71   1138.42 o
   3   7  22      942.11     1015.85    345.69 o
   5   7  22       49.64       38.94    252.01 o
   7   7  22       65.88      361.56    585.85 o
 -14   8  22      200.08      549.80    255.46 o
 -12   8  22     2053.47     2330.82    467.27 o
 -10   8  22       11.33      314.33    195.96 o
  -8   8  22     2587.48     2821.45    402.52 o
  -6   8  22      332.10      258.38    150.02 o
  -4   8  22      708.48      442.92    254.57 o
  -2   8  22        3.35     -123.00    123.00 o
   0   8  22      838.47      426.83    627.64 o
   2   8  22      107.70     -114.78    289.05 o
   4   8  22      379.20       25.32    259.02 o
   6   8  22      547.83      423.39    327.16 o
 -11   9  22        7.32      -46.10    187.21 o
  -9   9  22      677.81      728.01    255.93 o
  -7   9  22      358.91      461.95    484.00 o
  -5   9  22       50.05       22.54    152.56 o
  -3   9  22      230.65      104.02    192.10 o
  -1   9  22       13.95     -102.57    238.97 o
   1   9  22        0.08     -101.70    260.75 o
   3   9  22      618.64      -13.74    366.38 o
 -19   1  23      447.55      430.76    515.78 o
 -17   1  23     2263.97     2487.05    713.73 o
 -15   1  23     3905.62     4001.60    823.34 o
 -13   1  23     1527.67     1679.59    402.48 o
 -11   1  23    14589.64    15750.56    904.52 o
  -9   1  23      262.04      359.78    212.22 o
  -7   1  23    11733.94    12783.95    696.85 o
  -5   1  23     2382.96     3333.91    425.41 o
  -3   1  23    11587.83    12570.83    750.69 o
  -1   1  23     2138.83     2539.55    433.55 o
   1   1  23    15643.39    15580.28    880.71 o
   3   1  23     6146.70     7200.83    626.24 o
   5   1  23     5843.38     6266.16    606.38 o
   7   1  23     5450.85     5703.16    581.74 o
   9   1  23      699.90     1431.60    366.64 o
  11   1  23     2456.52     3024.42    517.31 o
 -20   2  23      163.77      356.17    492.00 o
 -18   2  23      508.41      294.14    251.26 o
 -16   2  23      295.38      175.18    262.52 o
 -14   2  23     3453.00     3261.78    522.85 o
 -12   2  23       19.07      115.92    179.55 o
 -10   2  23     2287.95     2189.43    311.89 o
  -8   2  23        8.16      -76.19    147.63 o
  -6   2  23       40.66       80.82    176.35 o
  -4   2  23       66.44      -16.29    158.45 o
  -2   2  23      960.72     1321.88    322.19 o
   0   2  23       16.01      -80.44    165.19 o
   2   2  23       47.85     -163.18    163.18 o
   4   2  23     2211.10     1754.10    390.26 o
   6   2  23      155.53      -52.21    191.11 o
   8   2  23      300.20      209.94    231.40 o
  10   2  23      391.72       52.94    220.85 o
 -19   3  23      684.02      108.80    280.74 o
 -17   3  23      331.70      154.32    211.35 o
 -15   3  23     1274.39      269.09    499.76 o
 -13   3  23      630.71      402.29    549.31 o
 -11   3  23     1653.07     1624.80    370.99 o
  -9   3  23     1618.17     1442.83    226.65 o
  -7   3  23     4194.76     5297.73    481.21 o
  -5   3  23       79.68       11.05    151.03 o
  -3   3  23     3757.09     4047.55    395.07 o
  -1   3  23      792.31      571.83    198.48 o
   1   3  23     1141.62     1265.51    259.60 o
   3   3  23     1449.13     1846.26    305.29 o
   5   3  23      715.44      604.29    216.79 o
   7   3  23      714.45      899.41    249.25 o
   9   3  23      387.77      286.80    204.03 o
  11   3  23      587.75      553.13    315.21 o
 -18   4  23     2597.84     3924.90    595.85 o
 -16   4  23       23.87      213.82    174.32 o
 -14   4  23     1396.27     1939.31    315.36 o
 -12   4  23       17.18      -52.67    144.04 o
 -10   4  23      983.52     1248.10    221.03 o
  -8   4  23      391.98      261.75    151.22 o
  -6   4  23     3058.92     3968.94    476.11 o
  -4   4  23     1287.67     1356.56    235.89 o
  -2   4  23      502.73      559.63    257.26 o
   0   4  23      600.80      332.15    215.64 o
   2   4  23       47.95       82.74    192.06 o
   4   4  23      156.32      387.27    229.04 o
   6   4  23        0.50      190.05    215.65 o
   8   4  23      263.75      123.01    215.47 o
  10   4  23      309.58      483.80    218.85 o
 -17   5  23       95.94      341.61    235.85 o
 -15   5  23      388.24      555.51    275.73 o
 -13   5  23     1111.49     1797.98    389.02 o
 -11   5  23      234.48      128.99    307.56 o
  -9   5  23      328.99      384.13    182.41 o
  -7   5  23      281.33      489.67    238.12 o
  -5   5  23      323.01      472.01    174.60 o
  -3   5  23      569.01      783.11    204.06 o
  -1   5  23      242.86      360.68    234.11 o
   1   5  23      125.91      -65.03    264.02 o
   3   5  23       51.38      -62.11    172.44 o
   5   5  23     1596.81     2018.25    420.05 o
   7   5  23        8.92       21.73    226.03 o
   9   5  23      511.66      462.47    282.05 o
 -16   6  23      141.94      314.12    261.37 o
 -14   6  23       95.99       92.13    226.11 o
 -12   6  23      314.09      422.90    256.26 o
 -10   6  23      709.56      883.35    249.43 o
  -8   6  23      248.49      217.87    180.05 o
  -6   6  23      347.68      191.91    158.44 o
  -4   6  23      572.37      668.71    198.01 o
  -2   6  23      116.84       21.47    130.82 o
   0   6  23     1183.44      757.54    295.30 o
   2   6  23       31.09        2.42    196.66 o
   4   6  23      621.02      509.92    271.74 o
   6   6  23       41.36       17.99    181.20 o
   8   6  23      127.32      406.70    495.26 o
 -15   7  23      618.18     1028.03    325.15 o
 -13   7  23      177.12      370.03    357.37 o
 -11   7  23     1604.75     2296.18    349.85 o
  -9   7  23       46.46     -125.94    156.02 o
  -7   7  23     2195.70     2336.38    453.86 o
  -5   7  23      440.99      563.85    263.38 o
  -3   7  23     3910.79     4357.33    482.44 o
  -1   7  23      663.45      231.18    500.26 o
   1   7  23     2666.33     3598.18    774.29 o
   3   7  23     1576.45     2526.21    458.20 o
   5   7  23      796.17      767.52    339.58 o
 -12   8  23        4.45      244.43    242.78 o
 -10   8  23     1086.05     1549.59    315.65 o
  -8   8  23        1.17     -152.16    183.68 o
  -6   8  23      150.63      264.24    133.18 o
  -4   8  23      216.73       87.38    147.80 o
  -2   8  23      110.32       24.09    125.71 o
   0   8  23       19.56      -34.91    215.72 o
   2   8  23       11.83       68.55    249.20 o
   4   8  23       33.96      -52.93    243.95 o
  -9   9  23      410.44      425.48    328.07 o
  -7   9  23     1987.59     2778.20    373.09 o
  -5   9  23       39.30      108.17    165.07 o
  -3   9  23     1387.63      885.25    516.64 o
  -1   9  23     1045.96      569.90    680.20 o
 -18   0  24       10.68      200.20    400.41 o
 -16   0  24     2033.80      128.13    313.32 o
 -14   0  24      547.54     1391.42    559.07 o
 -12   0  24      926.38     1237.27    481.99 o
 -10   0  24     1831.96     1827.37    556.57 o
  -8   0  24        0.77     -208.71    208.71 o
  -6   0  24     4130.23     4798.91    674.69 o
  -4   0  24        4.48      -69.07    225.23 o
  -2   0  24     4120.27     3777.87    647.16 o
   0   0  24        8.40       80.08    226.23 o
   2   0  24     1743.21     1692.23    556.57 o
   4   0  24     1222.53     1127.65    465.98 o
   6   0  24     1196.21     1803.35    583.60 o
   8   0  24     1328.91     1579.62    574.09 o
  10   0  24       48.50     -248.25    248.25 o
 -19   1  24       17.87     -131.09    241.54 o
 -17   1  24      482.38      155.57    345.35 o
 -15   1  24      114.90      119.10    220.48 o
 -13   1  24     2374.31     2690.40    482.01 o
 -11   1  24     2127.68     1963.07    413.17 o
  -9   1  24     1521.59     1583.46    329.34 o
  -7   1  24     1511.66     1935.39    354.48 o
  -5   1  24      660.32      805.35    466.23 o
  -3   1  24     1129.23     1980.17    388.40 o
  -1   1  24       94.25       79.15    191.81 o
   1   1  24     1806.84     2118.14    429.23 o
   3   1  24        0.41      -58.93    166.82 o
   5   1  24     1120.26      697.26    743.51 o
   7   1  24       14.03      -66.34    233.24 o
   9   1  24       79.86      260.66    254.78 o
 -18   2  24      687.52      472.04    653.17 o
 -16   2  24       86.60      115.00    223.80 o
 -14   2  24      713.95      270.61    400.41 o
 -12   2  24      179.48      445.94    235.71 o
 -10   2  24     1063.59     1070.82    238.60 o
  -8   2  24      715.03     1113.03    276.74 o
  -6   2  24     2408.09     2575.79    419.94 o
  -4   2  24        2.71      -14.38    170.70 o
  -2   2  24     1076.80     1352.79    329.59 o
   0   2  24      339.84      455.38    233.74 o
   2   2  24     1581.62     2133.75    421.42 o
   4   2  24      242.06      -44.45    211.72 o
   6   2  24     1434.00     1099.15    357.21 o
   8   2  24      286.26      350.40    257.76 o
  10   2  24      618.92      590.11    486.25 o
 -17   3  24     3220.52     1307.06   1783.08 o
 -15   3  24     2401.93     3489.57    735.25 o
 -13   3  24     2961.91     1782.31   1816.36 o
 -11   3  24     4022.44     3669.19    509.02 o
  -9   3  24     1495.19     1263.84    260.75 o
  -7   3  24     6887.61     8456.55    614.88 o
  -5   3  24     1130.02     1198.66    305.29 o
  -3   3  24     8807.51     8322.01    649.42 o
  -1   3  24      719.22      686.76    301.51 o
   1   3  24     5445.89     5870.86    589.44 o
   3   3  24        1.05       22.03    218.28 o
   5   3  24     2372.47     4224.33    851.87 o
   7   3  24       39.63      -93.57    198.29 o
   9   3  24     1105.91     1911.84    441.88 o
 -18   4  24      155.27      601.62    419.43 o
 -16   4  24        4.91     -188.45    188.45 o
 -14   4  24       11.27      -43.17    191.77 o
 -12   4  24       53.08       61.98    242.00 o
 -10   4  24      184.68      329.85    140.30 o
  -8   4  24       70.56       39.49    211.51 o
  -6   4  24      808.87      613.66    161.04 o
  -4   4  24       97.40      -15.62    127.75 o
  -2   4  24      440.99      516.87    240.09 o
   0   4  24        0.12       -9.91    165.42 o
   2   4  24      330.43      248.69    216.99 o
   4   4  24       60.00     -155.35    178.47 o
   6   4  24      223.02      278.87    245.49 o
   8   4  24       15.72      252.53    190.93 o
 -17   5  24      532.88      323.70    258.39 o
 -15   5  24      508.95      638.86    306.66 o
 -13   5  24     1763.03     1753.64    391.35 o
 -11   5  24     1775.70     2045.06    417.78 o
  -9   5  24     1967.27     2372.05    348.76 o
  -7   5  24     4323.28     4978.16    398.12 o
  -5   5  24      752.63      677.87    194.65 o
  -3   5  24     8231.59     9757.43    585.48 o
  -1   5  24       18.79       -1.45    182.58 o
   1   5  24     5258.76     6114.76    792.31 o
   3   5  24      559.93      324.47    193.03 o
   5   5  24     1860.99     2268.09    449.61 o
   7   5  24      200.06      321.88    201.86 o
 -14   6  24        7.52        7.14    212.64 o
 -12   6  24     1159.31     1470.23    577.84 o
 -10   6  24      394.62      928.96    275.23 o
  -8   6  24      453.92     1030.08    251.52 o
  -6   6  24      730.39     1149.18    254.39 o
  -4   6  24       23.47      272.52    170.01 o
  -2   6  24      724.94      237.55    454.72 o
   0   6  24     1177.25      908.38    974.25 o
   2   6  24        5.49       -7.02    190.49 o
   4   6  24      883.46     1132.10    450.46 o
   6   6  24      369.80     1044.93    340.13 o
 -13   7  24      191.15      342.88    268.40 o
 -11   7  24      691.71      681.87    294.08 o
  -9   7  24        2.66      -51.74    161.31 o
  -7   7  24      373.28      198.36    162.22 o
  -5   7  24        7.22      -60.96    143.61 o
  -3   7  24       20.51      115.32    159.78 o
  -1   7  24       11.38       91.51    227.61 o
   1   7  24      242.38      386.86    267.92 o
   3   7  24        0.26       26.70    270.12 o
   5   7  24      119.18      559.14    280.97 o
 -10   8  24      680.18      746.64    249.20 o
  -8   8  24        1.65     -204.38    204.38 o
  -6   8  24      843.96     1356.28    255.32 o
  -4   8  24        0.80       34.78    170.29 o
  -2   8  24     1120.23      614.31    613.63 o
   0   8  24       55.97      409.61    310.17 o
   2   8  24      583.38      486.90    846.37 o
 -17   1  25     4110.59     4622.73    827.35 o
 -15   1  25      206.65      173.11    206.63 o
 -13   1  25     5076.98     3452.91   2284.59 o
 -11   1  25      463.15      438.42    249.31 o
  -9   1  25     4381.30     4705.32    673.69 o
  -7   1  25      458.78      419.84    214.91 o
  -5   1  25     7228.90     7237.81    590.90 o
  -3   1  25     1380.08     1088.53    324.80 o
  -1   1  25     3136.47     3422.04    523.30 o
   1   1  25      771.83      845.80    323.97 o
   3   1  25      400.14      -12.96    215.15 o
   5   1  25       38.96     -162.03    162.03 o
   7   1  25      457.09      561.84    289.02 o
   9   1  25      137.94      391.96    259.53 o
 -18   2  25      310.11      267.37    291.33 o
 -16   2  25      367.78      165.40    236.05 o
 -14   2  25       16.14       43.54    174.56 o
 -12   2  25      509.28      158.71    337.85 o
 -10   2  25       60.05      -57.37    175.29 o
  -8   2  25      495.35     1240.78    415.18 o
  -6   2  25      294.53      240.20    187.39 o
  -4   2  25        2.15       23.40    329.34 o
  -2   2  25     1552.33     1727.15    395.30 o
   0   2  25      808.49      789.57    303.28 o
   2   2  25     1366.52     1418.26    377.19 o
   4   2  25      497.45      -44.21    213.64 o
   6   2  25     1961.70     2634.65    518.20 o
   8   2  25      368.22      634.24    473.48 o
 -17   3  25      316.32      454.12    312.00 o
 -15   3  25      177.28      102.70    238.89 o
 -13   3  25      646.27      468.93    308.07 o
 -11   3  25      185.87      148.58    221.55 o
  -9   3  25      233.27      208.97    179.56 o
  -7   3  25      310.20      341.93    311.57 o
  -5   3  25        5.20     -144.54    144.54 o
  -3   3  25       72.07      -35.27    182.07 o
  -1   3  25        2.77       44.81    193.54 o
   1   3  25      302.88      351.95    254.87 o
   3   3  25       42.29      196.82    225.63 o
   5   3  25      166.07       50.82    369.63 o
   7   3  25       38.08      -32.60    296.80 o
 -16   4  25      854.10      897.18    337.97 o
 -14   4  25      198.44     -209.63    209.63 o
 -12   4  25     2166.55     2781.21    477.16 o
 -10   4  25      545.23      699.66    214.23 o
  -8   4  25     2220.57     2518.39    424.98 o
  -6   4  25     3050.56     3267.42    487.93 o
  -4   4  25     1088.00     1335.05    359.06 o
  -2   4  25     3188.79     3399.98    746.76 o
   0   4  25       31.45       96.10    275.28 o
   2   4  25     3028.78       26.53    255.26 o
   4   4  25      388.95      -52.56    217.31 o
   6   4  25      854.01      940.82   1038.06 o
   8   4  25      269.72      197.27    250.33 o
 -15   5  25        2.11      238.24    336.34 o
 -13   5  25      584.95      671.69    421.43 o
 -11   5  25      796.04     1249.54    326.82 o
  -9   5  25     2259.55     2731.41    382.42 o
  -7   5  25       12.22      -12.46    151.94 o
  -5   5  25     2459.24     3290.13    363.75 o
  -3   5  25       32.98     -115.02    192.95 o
  -1   5  25      884.56      513.06    893.41 o
   1   5  25      319.58       92.64    170.17 o
   3   5  25      111.62      214.36    248.56 o
   5   5  25       64.71     -106.59    201.35 o
 -14   6  25      245.79       41.89    351.86 o
 -12   6  25     1381.05     1114.77    345.64 o
 -10   6  25      670.38      933.62    500.40 o
  -8   6  25     2068.05     2189.31    292.17 o
  -6   6  25      782.71     1114.33    265.54 o
  -4   6  25      605.99     1020.32    250.71 o
  -2   6  25     1564.97     2691.26    648.66 o
   0   6  25      235.28      120.94    227.13 o
   2   6  25     1537.89      916.37    922.69 o
   4   6  25       60.19      166.47    204.90 o
 -11   7  25      275.90      377.33    260.91 o
  -9   7  25     2522.63     3287.79    422.78 o
  -7   7  25        0.95      246.09    147.11 o
  -5   7  25     3847.64     4479.19    435.76 o
  -3   7  25      732.06      274.98    208.29 o
  -1   7  25     1446.46     1015.46   1118.40 o
   1   7  25      474.55      128.26    343.35 o
   3   7  25      120.63      275.73    285.61 o
  -8   8  25       10.47      -82.22    244.47 o
  -6   8  25        0.69      -86.83    163.56 o
  -4   8  25      186.96      -12.09    205.53 o
  -2   8  25      117.64      183.46    288.68 o
 -18   0  26       90.01      132.14    489.50 o
 -16   0  26     1348.22     -166.67    388.90 o
 -14   0  26        0.16       72.57    249.76 o
 -10   0  26      693.16      642.66    403.91 o
  -8   0  26     4090.84     5529.66    743.26 o
  -6   0  26     3426.85     3636.22    742.26 o
  -4   0  26     6005.11     8341.54    926.45 o
  -2   0  26     2899.60     2829.40    677.69 o
   0   0  26     3698.91     4349.95    856.38 o
   2   0  26     4129.75      202.71    288.80 o
   4   0  26      935.72      107.61    239.24 o
   6   0  26     2551.10     5040.16    843.86 o
   8   0  26       73.26      -70.07    288.30 o
 -17   1  26       75.40     -140.98    283.97 o
 -15   1  26      475.27     -180.58    394.40 o
 -13   1  26       29.98      155.43    206.71 o
 -11   1  26      662.10      -85.19    223.48 o
  -9   1  26       84.63      -35.54    228.23 o
  -7   1  26      805.04     1053.77    306.67 o
  -5   1  26       27.19      108.99    188.25 o
  -3   1  26      167.33      320.28    236.36 o
  -1   1  26       47.36      271.70    222.21 o
   1   1  26      105.21       83.00    220.16 o
   3   1  26      232.22       -2.45    166.65 o
   5   1  26       36.05       11.89    233.87 o
   7   1  26        1.37       94.80    233.13 o
 -16   2  26     1032.95      711.64    963.99 o
 -14   2  26       50.74      229.18    252.04 o
 -12   2  26     2239.91      554.29   1167.95 o
 -10   2  26       59.59      144.45    212.82 o
  -8   2  26     2358.38     2614.23    421.80 o
  -6   2  26      612.31      699.65    261.71 o
  -4   2  26      829.15     1098.18    322.79 o
  -2   2  26     2136.23     2834.02    476.74 o
   0   2  26      827.87      962.80    385.90 o
   2   2  26     2181.81       87.47    195.05 o
   4   2  26      761.75      150.67    212.17 o
   6   2  26     1316.90     1825.14    654.17 o
 -15   3  26      642.55      318.88    276.07 o
 -13   3  26      147.11      135.31    231.38 o
 -11   3  26     1005.50      386.97    583.85 o
  -9   3  26       88.96      -30.68    160.67 o
  -7   3  26     1118.32     1370.08    369.63 o
  -5   3  26     1327.54      929.00    319.33 o
  -3   3  26      284.15      596.16    240.49 o
  -1   3  26      229.31      170.02    233.82 o
   1   3  26       50.45      -48.31    226.48 o
   3   3  26       36.70     -189.60    189.60 o
   5   3  26       22.21      -84.62    239.94 o
   7   3  26      198.91      147.49    377.39 o
 -16   4  26        9.74     -262.77    262.77 o
 -14   4  26     1071.28     1066.86    353.89 o
 -12   4  26      378.00      733.02    370.88 o
 -10   4  26       12.07        7.03    180.77 o
  -8   4  26      110.37     -164.67    254.76 o
  -6   4  26       10.43      110.73    206.33 o
  -4   4  26        0.54      260.95    258.01 o
  -2   4  26       19.42      169.39    230.50 o
   0   4  26      108.91       24.32    165.00 o
   2   4  26      160.64     -201.28    203.69 o
   4   4  26      311.73      -70.12    258.20 o
   6   4  26       14.02      -50.36    243.88 o
 -13   5  26      165.57      154.16    330.34 o
 -11   5  26     1054.91     1603.14    562.58 o
  -9   5  26      684.55     1012.27    333.26 o
  -7   5  26      276.53      513.14    264.15 o
  -5   5  26      873.93     1246.28    473.99 o
  -3   5  26      162.40     -255.76    255.76 o
  -1   5  26      962.77      -94.60    241.25 o
   1   5  26        0.41      -33.53    353.86 o
   3   5  26      426.39      206.21    384.39 o
   5   5  26        0.37     -340.35    340.35 o
 -12   6  26      360.64      -34.90    257.51 o
 -10   6  26      108.47       12.25    190.81 o
  -8   6  26     1000.15      948.96    279.82 o
  -6   6  26      923.53      965.95    229.60 o
  -4   6  26      937.49      398.08    434.92 o
  -2   6  26     2179.29     1349.03   1680.22 o
   0   6  26      461.54      233.77    567.33 o
   2   6  26     1971.73     1438.10   1324.36 o
  -9   7  26      207.48      -28.46    152.10 o
  -7   7  26       60.88       54.77    131.36 o
  -5   7  26       40.22      404.25    219.47 o
  -3   7  26      124.10       36.42    221.02 o
  -1   7  26       11.84     -213.82    233.26 o
 -15   1  27       93.40     -513.13    550.06 o
 -13   1  27      378.79      478.83    265.76 o
 -11   1  27      361.14      -55.84    247.50 o
  -7   1  27     1035.58      950.70    299.40 o
  -5   1  27        3.46     -130.79    165.18 o
  -3   1  27      751.50      986.96    332.35 o
  -1   1  27        5.68      119.79    217.30 o
   1   1  27      825.11       34.78    168.97 o
   3   1  27      349.96      163.19    260.82 o
   5   1  27      290.02       62.35    297.30 o
 -16   2  27     1679.66     1122.98   1304.59 o
 -14   2  27      219.08      -64.03    214.16 o
 -12   2  27     2810.13     4978.10    778.80 o
 -10   2  27       45.72      233.38    171.18 o
  -8   2  27     1554.76     2504.78    444.84 o
  -6   2  27      148.58      189.40    279.79 o
  -4   2  27     1471.85     1820.02    421.95 o
  -2   2  27        0.11      309.94    233.93 o
   0   2  27     1424.69      -52.90    200.97 o
   2   2  27        4.71      -84.16    209.34 o
   4   2  27     2145.69      -47.12    258.89 o
   6   2  27       34.37      274.55    285.25 o
 -15   3  27       21.60     -266.00    266.00 o
 -13   3  27      165.61      344.68    231.91 o
 -11   3  27      292.30      139.51    213.73 o
  -9   3  27      241.50      207.27    172.15 o
  -7   3  27      492.30      932.51    279.32 o
  -5   3  27        6.01      100.10    190.40 o
  -3   3  27      236.47      683.86    286.69 o
  -1   3  27        1.22     -119.22    201.91 o
   1   3  27       58.07     -189.16    212.11 o
   3   3  27       30.60      129.05    275.42 o
   5   3  27      174.50      376.30    337.96 o
 -14   4  27      572.92      613.13    427.94 o
 -12   4  27     3591.55     4798.40    896.92 o
 -10   4  27        8.17     -203.53    203.53 o
  -8   4  27     5474.26     5985.13    837.86 o
  -6   4  27       61.67       42.84    190.01 o
  -4   4  27     3893.62     5316.74    822.09 o
  -2   4  27       15.48       55.73    184.44 o
   0   4  27     2789.82      128.51    232.24 o
   2   4  27       50.72      232.26    276.10 o
   4   4  27     1358.36     -117.28    283.34 o
 -13   5  27       14.50     -203.71    301.81 o
 -11   5  27      453.11     1100.63    491.50 o
  -9   5  27        2.35       56.54    229.48 o
  -7   5  27        2.12     -111.11    293.80 o
  -5   5  27      112.66      489.78    235.86 o
  -3   5  27        3.65      -44.02    195.74 o
  -1   5  27      169.91       87.59    382.89 o
   1   5  27        6.47      191.70    425.94 o
   3   5  27       41.49       65.98    301.34 o
 -10   6  27      421.82      407.92    403.91 o
  -8   6  27     1503.21     2310.79    451.94 o
  -6   6  27      108.00      552.07    442.95 o
  -4   6  27     2180.43     3574.16    851.87 o
  -2   6  27      276.36     -165.17    404.91 o
   0   6  27     1360.47      -55.06    446.46 o
 -14   0  28     3001.30      182.19    449.96 o
 -12   0  28     1480.26     -241.75    302.31 o
 -10   0  28     1202.98     -207.21    226.23 o
  -8   0  28     3325.70     4078.68    775.79 o
  -6   0  28      215.73      486.50    322.83 o
  -4   0  28      206.04      421.43    370.38 o
  -2   0  28     2510.12     2596.16    699.72 o
   0   0  28       18.05       64.07    285.79 o
   2   0  28      344.67       79.08    327.84 o
   4   0  28      158.42      -82.58    347.86 o
 -15   1  28       93.16       18.11    302.43 o
 -13   1  28      813.05      803.82    951.72 o
 -11   1  28      407.68     -181.43    181.43 o
  -7   1  28        7.12     -288.55    288.55 o
  -5   1  28       30.62      323.41    238.38 o
  -3   1  28       49.59      130.72    197.50 o
  -1   1  28        9.62     -159.16    159.16 o
   1   1  28     1052.75     -109.03    236.19 o
   3   1  28      770.36       47.10    288.23 o
   5   1  28      101.60      -15.94    289.94 o
 -14   2  28      626.26      305.48    587.35 o
 -12   2  28      967.62      402.97    765.28 o
 -10   2  28      106.18      -46.41    191.76 o
  -8   2  28       90.69       38.54    270.78 o
  -6   2  28      259.25      467.13    251.18 o
  -4   2  28      567.43     1227.93    336.69 o
  -2   2  28       73.63        4.66    165.58 o
   0   2  28      167.88      102.36    241.27 o
   2   2  28       34.84       51.87    258.09 o
   4   2  28        7.76      249.62    304.15 o
 -13   3  28      229.44      358.76    296.80 o
 -11   3  28       35.25      135.66    193.59 o
  -9   3  28      175.35      247.36    215.61 o
  -7   3  28      267.68      324.42    237.99 o
  -5   3  28       85.22     -145.10    245.00 o
  -3   3  28      389.25      484.36    222.54 o
  -1   3  28       24.09       63.88    257.41 o
   1   3  28      458.97      159.08    289.54 o
   3   3  28        3.43       54.43    310.24 o
 -12   4  28      219.44      -71.33    406.92 o
 -10   4  28       25.96     -175.68    175.68 o
  -8   4  28       29.78      185.19    338.85 o
  -6   4  28       43.77      333.81    219.22 o
  -4   4  28       21.21     -117.70    173.16 o
  -2   4  28       23.18      -50.06    238.83 o
   0   4  28      440.21     -225.40    293.30 o
   2   4  28      681.96      -21.95    286.40 o
  -9   5  28      461.38      732.19    228.41 o
  -7   5  28      669.69      900.92    468.98 o
  -5   5  28      334.38      618.63    264.42 o
  -3   5  28     1381.90      333.42    655.92 o
  -1   5  28      237.23      298.92    456.97 o
 -13   1  29      662.60      598.06    870.89 o
 -11   1  29      260.63     -202.72    202.72 o
  -7   1  29      685.67     1017.19    566.08 o
  -5   1  29      611.36      662.55    268.15 o
  -3   1  29     1271.91     1598.60    355.92 o
  -1   1  29      622.89      163.75    273.03 o
   1   1  29     2044.33       30.35    300.56 o
 -12   2  29      165.22      315.48    292.67 o
 -10   2  29       81.17      -88.79    234.70 o
  -8   2  29       32.23     -281.79    281.79 o
  -6   2  29       23.63      113.27    199.44 o
  -4   2  29       43.47      250.16    178.79 o
  -2   2  29        6.66        9.75    247.23 o
   0   2  29       13.89      -27.86    267.45 o
   2   2  29       12.63       35.60    314.71 o
 -11   3  29        3.60       33.27    253.29 o
  -9   3  29      106.88       16.29    277.03 o
  -7   3  29        2.56      191.48    201.84 o
  -5   3  29       34.28      -21.28    312.07 o
  -3   3  29        3.93      -13.14    235.07 o
  -1   3  29       39.11       -0.14    276.85 o
   1   3  29      143.05       18.14    302.94 o
 -10   4  29      199.95       52.82    240.03 o
  -8   4  29        9.21       64.07    274.78 o
  -6   4  29      184.24      397.24    236.94 o
  -4   4  29      392.65      617.94    602.37 o
  -2   4  29       81.51      143.70    277.22 o
 -10   0  30      346.49      211.22    392.90 o
  -6   0  30        6.60      -38.04    238.74 o
  -4   0  30     1091.02      911.93    506.02 o
  -2   0  30      100.80      381.89    446.96 o
   0   0  30       93.16      295.80    474.49 o
 -11   1  30      176.99     -174.43    285.54 o
  -7   1  30       62.40       77.10    185.87 o
  -5   1  30      445.05      537.85    273.08 o
  -3   1  30      122.69       56.81    261.61 o
  -1   1  30      424.45      263.06    312.45 o
 -10   2  30      195.95       -3.07    265.58 o
  -8   2  30       61.26      -63.57    219.72 o
  -6   2  30      369.18       29.29    305.56 o
  -4   2  30        5.54      276.30    275.55 o
  -2   2  30      374.28      233.01    341.60 o
  -7   3  30      140.75      423.93    385.39 o
  -5   3  30     2703.95     3435.58    580.23 o
  -3   3  30      682.97     1160.84    397.59 o
 
